# Supplementary material for: Celestial Insights: Unraveling the Role of miR-3682-3p in Hepatocellular Carcinoma
Source: Clin Transl Gastroenterol. 2024 Apr 25;15(4):e00690. doi: 10.14309/ctg.0000000000000690 (PMC11042776; doi:10.14309/ctg.0000000000000690)
Supplement: Supplementary file 2 [file ct9-15-e00690-s002.xlsx]

## Sheet: TargetScan8.0__miR-3682-3p.pred
#1388 target genes potentially regulated by hsa-miR-3682-3p predicted by TargetScan database.
Target gene	Representative transcript	Gene name	3P-seq tags + 5	Total sites	8mer sites	7mer-m8 sites	7mer-A1 sites	6mer sites	Representative miRNA	Predicted occupancy (low miRNA)	Predicted occupancy (high miRNA)	Predicted occupancy (transfected miRNA)	Cumulative weighted context++ score	Total context++ score	Aggregate PCT
FAM83C	ENST00000374408.3	family with sequence similarity 83, member C	5	5	1	0	4	2	hsa-miR-3682-3p				-1.43	-1.43	N/A
GSG1L	ENST00000380898.2	GSG1-like	5	3	0	1	2	21	hsa-miR-3682-3p				-1.26	-1.26	N/A
PI15	ENST00000260113.2	peptidase inhibitor 15	12	4	1	2	1	1	hsa-miR-3682-3p				-0.91	-0.91	N/A
PPT1	ENST00000433473.3	palmitoyl-protein thioesterase 1	1961	3	1	2	0	0	hsa-miR-3682-3p				-0.77	-0.78	N/A
OR52E4	ENST00000316987.2	olfactory receptor, family 52, subfamily E, member 4	5	1	1	0	0	0	hsa-miR-3682-3p				-0.77	-0.77	N/A
CTB-186H2.3	ENST00000591669.1	Uncharacterized protein	5	2	1	0	1	2	hsa-miR-3682-3p				-0.74	-0.74	N/A
DLEU2L	ENST00000371086.2	deleted in lymphocytic leukemia 2-like	5	1	1	0	0	0	hsa-miR-3682-3p				-0.71	-0.71	N/A
TFB1M	ENST00000367166.4	transcription factor B1, mitochondrial	304	1	1	0	0	1	hsa-miR-3682-3p				-0.69	-0.7	N/A
FAM169B	ENST00000558256.1	family with sequence similarity 169, member B	5	1	0	1	0	8	hsa-miR-3682-3p				-0.68	-0.68	N/A
DRAM2	ENST00000286692.4	DNA-damage regulated autophagy modulator 2	184	1	1	0	0	0	hsa-miR-3682-3p				-0.66	-0.66	N/A
AL353791.1	ENST00000426179.1		5	3	0	2	1	1	hsa-miR-3682-3p				-0.65	-0.65	N/A
DNAJC24	ENST00000465995.1	DnaJ (Hsp40) homolog, subfamily C, member 24	424	3	2	0	1	0	hsa-miR-3682-3p				-0.64	-0.77	N/A
LPP	ENST00000312675.4	LIM domain containing preferred translocation partner in lipoma	1894	5*	1	1	2	2	hsa-miR-3682-3p				-0.63	-0.63	N/A
TMBIM4	ENST00000398033.4	transmembrane BAX inhibitor motif containing 4	1749	1	1	0	0	1	hsa-miR-3682-3p				-0.62	-0.62	N/A
GPR65	ENST00000267549.3	G protein-coupled receptor 65	5	2	1	0	1	1	hsa-miR-3682-3p				-0.62	-0.75	N/A
AC106876.2	ENST00000409905.1	Uncharacterized protein	5	1	1	0	0	0	hsa-miR-3682-3p				-0.6	-0.6	N/A
FAM198B	ENST00000585682.1	family with sequence similarity 198, member B	25	2	1	0	1	2	hsa-miR-3682-3p				-0.56	-0.56	N/A
GLIPR1L1	ENST00000312442.2	GLI pathogenesis-related 1 like 1	5	1	1	0	0	0	hsa-miR-3682-3p				-0.56	-0.56	N/A
PDHA2	ENST00000295266.4	pyruvate dehydrogenase (lipoamide) alpha 2	5	1	1	0	0	0	hsa-miR-3682-3p				-0.56	-0.56	N/A
KCNJ6	ENST00000609713.1	potassium inwardly-rectifying channel, subfamily J, member 6	5	2	0	0	2	4	hsa-miR-3682-3p				-0.56	-0.56	N/A
VAMP8	ENST00000409760.1	vesicle-associated membrane protein 8	711	1	1	0	0	0	hsa-miR-3682-3p				-0.55	-0.55	N/A
IGSF6	ENST00000268389.4	immunoglobulin superfamily, member 6	5	1	1	0	0	0	hsa-miR-3682-3p				-0.55	-0.55	N/A
ARMCX2	ENST00000330154.2	armadillo repeat containing, X-linked 2	531	2	1	1	0	0	hsa-miR-3682-3p				-0.55	-0.61	N/A
XKR4	ENST00000327381.6	XK, Kell blood group complex subunit-related family, member 4	5	5	1	1	3	5	hsa-miR-3682-3p				-0.55	-0.55	N/A
CFHR4	ENST00000608469.1	complement factor H-related 4	5	1	1	0	0	1	hsa-miR-3682-3p				-0.54	-0.56	N/A
ARMCX3	ENST00000341189.4	armadillo repeat containing, X-linked 3	353	2	2	0	0	0	hsa-miR-3682-3p				-0.53	-0.74	N/A
C2orf73	ENST00000398634.2	chromosome 2 open reading frame 73	5	2	1	0	1	0	hsa-miR-3682-3p				-0.53	-0.53	N/A
COX19	ENST00000344111.3	cytochrome c oxidase assembly homolog 19 (S. cerevisiae)	734	1	1	0	0	2	hsa-miR-3682-3p				-0.52	-0.59	N/A
OFD1	ENST00000380550.3	oral-facial-digital syndrome 1	70	1	1	0	0	0	hsa-miR-3682-3p				-0.52	-0.52	N/A
CNR1	ENST00000362094.5	cannabinoid receptor 1 (brain)	40	2	1	0	1	3	hsa-miR-3682-3p				-0.52	-0.63	N/A
HTN3	ENST00000530128.1	histatin 3	5	1	1	0	0	0	hsa-miR-3682-3p				-0.52	-0.52	N/A
CDKN3	ENST00000556102.2	cyclin-dependent kinase inhibitor 3	833	1	1	0	0	1	hsa-miR-3682-3p				-0.51	-0.59	N/A
C12orf73	ENST00000547975.1	chromosome 12 open reading frame 73	1060	1	1	0	0	1	hsa-miR-3682-3p				-0.5	-0.61	N/A
NXPH1	ENST00000405863.1	neurexophilin 1	5	2	1	0	1	0	hsa-miR-3682-3p				-0.49	-0.49	N/A
PROX2	ENST00000556084.2	prospero homeobox 2	5	2	1	0	1	1	hsa-miR-3682-3p				-0.49	-0.49	N/A
PABPC5	ENST00000312600.3	poly(A) binding protein, cytoplasmic 5	5	1	1	0	0	1	hsa-miR-3682-3p				-0.49	-0.49	N/A
SLC16A14	ENST00000295190.4	solute carrier family 16, member 14	34	2	1	0	1	1	hsa-miR-3682-3p				-0.48	-0.48	N/A
SRP14	ENST00000267884.6	signal recognition particle 14kDa (homologous Alu RNA binding protein)	1602	1	1	0	0	0	hsa-miR-3682-3p				-0.48	-0.51	N/A
CYYR1	ENST00000299340.4	cysteine/tyrosine-rich 1	5	1	1	0	0	1	hsa-miR-3682-3p				-0.48	-0.48	N/A
TMEM217	ENST00000336655.2	transmembrane protein 217	44	3	0	0	3	0	hsa-miR-3682-3p				-0.48	-0.48	N/A
LRP2BP	ENST00000362004.3	LRP2 binding protein	5	2	1	0	1	0	hsa-miR-3682-3p				-0.48	-0.48	N/A
PLA2G5	ENST00000375108.3	phospholipase A2, group V	5	1	1	0	0	0	hsa-miR-3682-3p				-0.47	-0.47	N/A
TMEM154	ENST00000304385.3	transmembrane protein 154	5	2	1	1	0	2	hsa-miR-3682-3p				-0.47	-0.47	N/A
KMO	ENST00000366559.4	kynurenine 3-monooxygenase (kynurenine 3-hydroxylase)	5	3	0	3	0	0	hsa-miR-3682-3p				-0.47	-0.47	N/A
EFTUD1	ENST00000268206.7	elongation factor Tu GTP binding domain containing 1	167	1	1	0	0	0	hsa-miR-3682-3p				-0.47	-0.47	N/A
CXCL12	ENST00000343575.6	chemokine (C-X-C motif) ligand 12	719	2	0	0	2	1	hsa-miR-3682-3p				-0.46	-0.46	N/A
FUT9	ENST00000302103.5	fucosyltransferase 9 (alpha (1,3) fucosyltransferase)	5	3	1	2	0	3	hsa-miR-3682-3p				-0.46	-0.46	N/A
ZNF23	ENST00000497160.1	zinc finger protein 23	5	2	1	0	1	0	hsa-miR-3682-3p				-0.45	-0.46	N/A
SULT1C4	ENST00000272452.2	sulfotransferase family, cytosolic, 1C, member 4	97	1	1	0	0	0	hsa-miR-3682-3p				-0.45	-0.45	N/A
RP11-552I14.1	ENST00000547418.1	Uncharacterized protein	5	1	0	1	0	0	hsa-miR-3682-3p				-0.45	-0.45	N/A
TAPBP	ENST00000434618.2	TAP binding protein (tapasin)	1144	2	0	1	1	1	hsa-miR-3682-3p				-0.45	-0.45	N/A
ZNF286B	ENST00000285274.5	zinc finger protein 286B	5	3	1	1	1	0	hsa-miR-3682-3p				-0.44	-0.44	N/A
ZIK1	ENST00000307468.4	zinc finger protein interacting with K protein 1	64	1	1	0	0	1	hsa-miR-3682-3p				-0.44	-0.44	N/A
THAP1	ENST00000345117.2	THAP domain containing, apoptosis associated protein 1	196	1	1	0	0	1	hsa-miR-3682-3p				-0.43	-0.52	N/A
ANKRD34B	ENST00000338682.3	ankyrin repeat domain 34B	5	2	0	2	0	0	hsa-miR-3682-3p				-0.43	-0.43	N/A
NKX6-2	ENST00000368592.5	NK6 homeobox 2	17	1	1	0	0	0	hsa-miR-3682-3p				-0.43	-0.43	N/A
BCMO1	ENST00000258168.2	beta-carotene 15,15'-monooxygenase 1	5	1	1	0	0	0	hsa-miR-3682-3p				-0.43	-0.43	N/A
AZGP1	ENST00000411734.1	alpha-2-glycoprotein 1, zinc-binding	11	1	0	0	1	3	hsa-miR-3682-3p				-0.43	-0.43	N/A
ANGPT1	ENST00000520734.1	angiopoietin 1	21	2	2	0	0	0	hsa-miR-3682-3p				-0.43	-0.67	N/A
HEPACAM2	ENST00000341723.4	HEPACAM family member 2	10	1	1	0	0	0	hsa-miR-3682-3p				-0.43	-0.43	N/A
CD38	ENST00000226279.3	CD38 molecule	23	1	1	0	0	0	hsa-miR-3682-3p				-0.42	-0.42	N/A
TMEM41B	ENST00000528080.1	transmembrane protein 41B	191	2	0	1	1	1	hsa-miR-3682-3p				-0.42	-0.48	N/A
SEMA6A	ENST00000343348.6	sema domain, transmembrane domain (TM), and cytoplasmic domain, (semaphorin) 6A	106	2	1	1	0	0	hsa-miR-3682-3p				-0.42	-0.42	N/A
ZNF788	ENST00000430298.2	zinc finger family member 788	16	1	1	0	0	0	hsa-miR-3682-3p				-0.42	-0.42	N/A
DYNLT3	ENST00000378581.3	dynein, light chain, Tctex-type 3	27	1	1	0	0	0	hsa-miR-3682-3p				-0.42	-0.42	N/A
CCDC15	ENST00000344762.5	coiled-coil domain containing 15	134	1	0	1	0	1	hsa-miR-3682-3p				-0.41	-0.41	N/A
ANKRA2	ENST00000296785.3	ankyrin repeat, family A (RFXANK-like), 2	134	1	1	0	0	0	hsa-miR-3682-3p				-0.41	-0.42	N/A
GABRB3	ENST00000311550.5	gamma-aminobutyric acid (GABA) A receptor, beta 3	267	2	0	2	0	2	hsa-miR-3682-3p				-0.41	-0.49	N/A
EPC2	ENST00000258484.6	enhancer of polycomb homolog 2 (Drosophila)	152	2	1	0	1	0	hsa-miR-3682-3p				-0.4	-0.4	N/A
OR9Q1	ENST00000335397.3	olfactory receptor, family 9, subfamily Q, member 1	5	1	1	0	0	0	hsa-miR-3682-3p				-0.4	-0.4	N/A
KNTC1	ENST00000537348.1	kinetochore associated 1	437	1	1	0	0	0	hsa-miR-3682-3p				-0.4	-0.4	N/A
ESRRG	ENST00000361525.3	estrogen-related receptor gamma	5	2	0	0	2	2	hsa-miR-3682-3p				-0.4	-0.4	N/A
APCDD1L	ENST00000371149.3	adenomatosis polyposis coli down-regulated 1-like	21	1	1	0	0	0	hsa-miR-3682-3p				-0.39	-0.39	N/A
PHF6	ENST00000332070.3	PHD finger protein 6	630	2	0	1	1	0	hsa-miR-3682-3p				-0.39	-0.39	N/A
ZPLD1	ENST00000306176.1	zona pellucida-like domain containing 1	5	2	0	0	2	0	hsa-miR-3682-3p				-0.39	-0.39	N/A
RP11-404P21.8	ENST00000553811.1	Uncharacterized protein	5	1	0	1	0	0	hsa-miR-3682-3p				-0.39	-0.39	N/A
UPP2	ENST00000605860.1	uridine phosphorylase 2	5	1	1	0	0	1	hsa-miR-3682-3p				-0.39	-0.39	N/A
C11orf44	ENST00000317019.2	chromosome 11 open reading frame 44	5	2	1	1	0	0	hsa-miR-3682-3p				-0.39	-0.39	N/A
C9orf170	ENST00000375941.2	chromosome 9 open reading frame 170	5	2	1	0	1	0	hsa-miR-3682-3p				-0.39	-0.39	N/A
GABRA4	ENST00000264318.3	gamma-aminobutyric acid (GABA) A receptor, alpha 4	5	4	1	1	2	1	hsa-miR-3682-3p				-0.39	-0.39	N/A
ARMCX6	ENST00000361910.4	armadillo repeat containing, X-linked 6	5	1	1	0	0	0	hsa-miR-3682-3p				-0.38	-0.38	N/A
DDTL	ENST00000215770.5	D-dopachrome tautomerase-like	7	2	1	1	0	0	hsa-miR-3682-3p				-0.38	-0.52	N/A
KCNRG	ENST00000360473.4	potassium channel regulator	5	1	1	0	0	0	hsa-miR-3682-3p				-0.38	-0.38	N/A
MGAT4C	ENST00000604798.1	mannosyl (alpha-1,3-)-glycoprotein beta-1,4-N-acetylglucosaminyltransferase, isozyme C (putative)	5	1	1	0	0	2	hsa-miR-3682-3p				-0.37	-0.49	N/A
CYP4F3	ENST00000221307.8	cytochrome P450, family 4, subfamily F, polypeptide 3	121	1	1	0	0	2	hsa-miR-3682-3p				-0.37	-0.39	N/A
PROS1	ENST00000394236.3	protein S (alpha)	457	1	1	0	0	0	hsa-miR-3682-3p				-0.37	-0.37	N/A
PEX5L	ENST00000467460.1	peroxisomal biogenesis factor 5-like	5	2	0	1	1	1	hsa-miR-3682-3p				-0.37	-0.37	N/A
ZNF540	ENST00000316433.4	zinc finger protein 540	15	2	2	0	0	0	hsa-miR-3682-3p				-0.37	-0.68	N/A
CGA	ENST00000369582.2	glycoprotein hormones, alpha polypeptide	38	1	0	0	1	0	hsa-miR-3682-3p				-0.36	-0.36	N/A
UNC50	ENST00000357765.2	unc-50 homolog (C. elegans)	163	1	0	1	0	0	hsa-miR-3682-3p				-0.36	-0.37	N/A
PTP4A1	ENST00000370651.3	protein tyrosine phosphatase type IVA, member 1	5740	1	1	0	0	0	hsa-miR-3682-3p				-0.36	-0.37	N/A
MRPL50	ENST00000374865.4	mitochondrial ribosomal protein L50	56	2	0	2	0	1	hsa-miR-3682-3p				-0.36	-0.41	N/A
AL953854.2	ENST00000438517.1		5	3	0	2	1	1	hsa-miR-3682-3p				-0.36	-0.36	N/A
MT-ND4L	ENST00000361335.1	mitochondrially encoded NADH dehydrogenase 4L	8219	1	1	0	0	1	hsa-miR-3682-3p				-0.36	-0.37	N/A
KATNBL1	ENST00000256544.3	katanin p80 subunit B-like 1	105	2	0	0	2	1	hsa-miR-3682-3p				-0.36	-0.47	N/A
C2orf43	ENST00000440866.2	chromosome 2 open reading frame 43	398	2	0	1	1	0	hsa-miR-3682-3p				-0.36	-0.37	N/A
C8orf12	ENST00000533578.1	chromosome 8 open reading frame 12	5	1	0	0	1	0	hsa-miR-3682-3p				-0.35	-0.35	N/A
ZBTB37	ENST00000367701.5	zinc finger and BTB domain containing 37	213	2	0	1	1	2	hsa-miR-3682-3p				-0.35	-0.37	N/A
NIF3L1	ENST00000409588.1	NIF3 NGG1 interacting factor 3-like 1 (S. cerevisiae)	952	2	1	1	0	0	hsa-miR-3682-3p				-0.35	-0.5	N/A
GAS8	ENST00000268699.4	growth arrest-specific 8	526	1	1	0	0	0	hsa-miR-3682-3p				-0.35	-0.35	N/A
CXorf22	ENST00000297866.5	chromosome X open reading frame 22	5	1	1	0	0	0	hsa-miR-3682-3p				-0.35	-0.35	N/A
SERPINB4	ENST00000341074.5	serpin peptidase inhibitor, clade B (ovalbumin), member 4	5	2	0	0	2	0	hsa-miR-3682-3p				-0.34	-0.34	N/A
C14orf2	ENST00000553430.1	chromosome 14 open reading frame 2	1228	1	1	0	0	0	hsa-miR-3682-3p				-0.34	-0.34	N/A
SERPINB3	ENST00000283752.5	serpin peptidase inhibitor, clade B (ovalbumin), member 3	5	2	0	0	2	0	hsa-miR-3682-3p				-0.34	-0.34	N/A
SPINK7	ENST00000274565.4	serine peptidase inhibitor, Kazal type 7 (putative)	5	1	0	0	1	1	hsa-miR-3682-3p				-0.34	-0.34	N/A
HSH2D	ENST00000588246.1	hematopoietic SH2 domain containing	5	2	0	1	1	0	hsa-miR-3682-3p				-0.34	-0.34	N/A
SPAM1	ENST00000340011.5	sperm adhesion molecule 1 (PH-20 hyaluronidase, zona pellucida binding)	5	1	1	0	0	0	hsa-miR-3682-3p				-0.34	-0.34	N/A
BTN3A3	ENST00000244519.2	butyrophilin, subfamily 3, member A3	16	1	1	0	0	0	hsa-miR-3682-3p				-0.34	-0.34	N/A
ADAM9	ENST00000487273.2	ADAM metallopeptidase domain 9	6435	2	0	1	1	0	hsa-miR-3682-3p				-0.34	-0.34	N/A
NOX5	ENST00000260364.5	NADPH oxidase, EF-hand calcium binding domain 5	5	3	1	0	2	1	hsa-miR-3682-3p				-0.34	-0.34	N/A
AL355390.1	ENST00000325811.1	Uncharacterized protein	5	1	1	0	0	0	hsa-miR-3682-3p				-0.34	-0.34	N/A
ZBBX	ENST00000392766.2	zinc finger, B-box domain containing	5	1	1	0	0	0	hsa-miR-3682-3p				-0.34	-0.34	N/A
TAF1	ENST00000373790.4	TAF1 RNA polymerase II, TATA box binding protein (TBP)-associated factor, 250kDa	61	3	1	1	1	0	hsa-miR-3682-3p				-0.34	-0.34	N/A
LILRB4	ENST00000391736.1	leukocyte immunoglobulin-like receptor, subfamily B (with TM and ITIM domains), member 4	5	2	0	1	1	1	hsa-miR-3682-3p				-0.34	-0.34	N/A
FBXL2	ENST00000484457.1	F-box and leucine-rich repeat protein 2	12	2	2	0	0	1	hsa-miR-3682-3p				-0.34	-0.42	N/A
KRTAP19-8	ENST00000382822.2	keratin associated protein 19-8	5	1	0	1	0	0	hsa-miR-3682-3p				-0.34	-0.34	N/A
KCND2	ENST00000331113.4	potassium voltage-gated channel, Shal-related subfamily, member 2	5	1	1	0	0	1	hsa-miR-3682-3p				-0.34	-0.34	N/A
C1orf141	ENST00000371007.2	chromosome 1 open reading frame 141	5	2	0	0	2	0	hsa-miR-3682-3p				-0.34	-0.34	N/A
C5orf49	ENST00000399810.2	chromosome 5 open reading frame 49	7	2	1	1	0	1	hsa-miR-3682-3p				-0.33	-0.52	N/A
ZNF793	ENST00000445217.1	zinc finger protein 793	22	1	1	0	0	0	hsa-miR-3682-3p				-0.33	-0.33	N/A
CRYGS	ENST00000392499.2	crystallin, gamma S	55	1	0	0	1	0	hsa-miR-3682-3p				-0.33	-0.33	N/A
FZD3	ENST00000240093.3	frizzled family receptor 3	192	2	1	0	1	0	hsa-miR-3682-3p				-0.33	-0.36	N/A
TOMM6	ENST00000398884.3	translocase of outer mitochondrial membrane 6 homolog (yeast)	2735	1	0	1	0	0	hsa-miR-3682-3p				-0.33	-0.33	N/A
ANKRD49	ENST00000544253.1	ankyrin repeat domain 49	32	1	0	0	1	4	hsa-miR-3682-3p				-0.33	-0.37	N/A
CBLN4	ENST00000064571.2	cerebellin 4 precursor	5	2	0	2	0	0	hsa-miR-3682-3p				-0.33	-0.33	N/A
STATH	ENST00000381060.2	statherin	5	1	0	0	1	0	hsa-miR-3682-3p				-0.33	-0.33	N/A
TRUB1	ENST00000298746.3	TruB pseudouridine (psi) synthase family member 1	1035	1	1	0	0	1	hsa-miR-3682-3p				-0.33	-0.33	N/A
CAMK2D	ENST00000296402.5	calcium/calmodulin-dependent protein kinase II delta	938	1	0	0	1	3	hsa-miR-3682-3p				-0.33	-0.33	N/A
FBXO47	ENST00000378079.2	F-box protein 47	5	2	0	2	0	1	hsa-miR-3682-3p				-0.33	-0.46	N/A
IMPG1	ENST00000369963.3	interphotoreceptor matrix proteoglycan 1	5	1	1	0	0	0	hsa-miR-3682-3p				-0.33	-0.33	N/A
SLC18A2	ENST00000298472.5	solute carrier family 18 (vesicular monoamine transporter), member 2	5	2	0	1	1	0	hsa-miR-3682-3p				-0.33	-0.33	N/A
IQCA1	ENST00000409907.3	IQ motif containing with AAA domain 1	21	1	1	0	0	0	hsa-miR-3682-3p				-0.32	-0.32	N/A
OGFOD1	ENST00000566157.1	2-oxoglutarate and iron-dependent oxygenase domain containing 1	1030	1	1	0	0	3	hsa-miR-3682-3p				-0.32	-0.43	N/A
SMAD6	ENST00000288840.5	SMAD family member 6	660	1	0	1	0	0	hsa-miR-3682-3p				-0.32	-0.32	N/A
AC079210.1	ENST00000600820.1	Uncharacterized protein; cDNA FLJ45097 fis, clone BRAWH3031054	5	2	1	1	0	1	hsa-miR-3682-3p				-0.32	-0.32	N/A
STK38L	ENST00000389032.3	serine/threonine kinase 38 like	705	1	1	0	0	0	hsa-miR-3682-3p				-0.32	-0.35	N/A
ZNF286A	ENST00000395894.2	Zinc finger protein 286A	19	3	1	1	1	0	hsa-miR-3682-3p				-0.32	-0.32	N/A
PDGFD	ENST00000393158.2	platelet derived growth factor D	52	1	1	0	0	1	hsa-miR-3682-3p				-0.32	-0.32	N/A
F8	ENST00000330287.6	coagulation factor VIII, procoagulant component	16	1	1	0	0	0	hsa-miR-3682-3p				-0.32	-0.32	N/A
RPA1	ENST00000254719.5	replication protein A1, 70kDa	2834	1	1	0	0	0	hsa-miR-3682-3p				-0.32	-0.32	N/A
SMC2	ENST00000374793.3	structural maintenance of chromosomes 2	212	3	1	1	1	0	hsa-miR-3682-3p				-0.32	-0.43	N/A
ASAH2B	ENST00000374007.1	N-acylsphingosine amidohydrolase (non-lysosomal ceramidase) 2B	5	2	0	2	0	1	hsa-miR-3682-3p				-0.32	-0.32	N/A
VSX1	ENST00000376709.4	visual system homeobox 1	5	1	1	0	0	0	hsa-miR-3682-3p				-0.32	-0.32	N/A
IL2RG	ENST00000374202.2	interleukin 2 receptor, gamma	10	1	0	0	1	0	hsa-miR-3682-3p				-0.32	-0.32	N/A
VSTM2A	ENST00000407838.3	V-set and transmembrane domain containing 2A	5	1	1	0	0	1	hsa-miR-3682-3p				-0.32	-0.32	N/A
CALB1	ENST00000265431.3	calbindin 1, 28kDa	5	1	1	0	0	0	hsa-miR-3682-3p				-0.32	-0.32	N/A
MTRNR2L7	ENST00000544824.1	MT-RNR2-like 7	5	1	0	0	1	0	hsa-miR-3682-3p				-0.32	-0.32	N/A
GOLPH3	ENST00000265070.6	golgi phosphoprotein 3 (coat-protein)	1157	1	1	0	0	0	hsa-miR-3682-3p				-0.32	-0.32	N/A
KPNA4	ENST00000334256.4	karyopherin alpha 4 (importin alpha 3)	111	3	1	1	1	0	hsa-miR-3682-3p				-0.31	-0.34	N/A
ROBO1	ENST00000436010.2	roundabout, axon guidance receptor, homolog 1 (Drosophila)	546	2	0	0	2	0	hsa-miR-3682-3p				-0.31	-0.31	N/A
ANKLE1	ENST00000394458.3	ankyrin repeat and LEM domain containing 1	5	1	1	0	0	0	hsa-miR-3682-3p				-0.31	-0.31	N/A
METTL14	ENST00000388822.5	methyltransferase like 14	520	1	1	0	0	0	hsa-miR-3682-3p				-0.31	-0.32	N/A
DNALI1	ENST00000296218.7	dynein, axonemal, light intermediate chain 1	56	2	0	0	2	0	hsa-miR-3682-3p				-0.31	-0.39	N/A
ATG5	ENST00000360666.4	autophagy related 5	1078	1	0	1	0	1	hsa-miR-3682-3p				-0.31	-0.31	N/A
EGFL6	ENST00000380602.3	EGF-like-domain, multiple 6	5	1	0	0	1	0	hsa-miR-3682-3p				-0.31	-0.31	N/A
CASP8	ENST00000392259.2	caspase 8, apoptosis-related cysteine peptidase	64	1	1	0	0	1	hsa-miR-3682-3p				-0.31	-0.31	N/A
WFDC10B	ENST00000330523.5	WAP four-disulfide core domain 10B	5	1	0	0	1	0	hsa-miR-3682-3p				-0.31	-0.31	N/A
SPDYE1	ENST00000258704.3	speedy/RINGO cell cycle regulator family member E1	5	1	0	1	0	1	hsa-miR-3682-3p				-0.31	-0.31	N/A
IL7R	ENST00000343305.4	interleukin 7 receptor	293	2	1	1	0	0	hsa-miR-3682-3p				-0.31	-0.32	N/A
INPP4B	ENST00000513000.1	inositol polyphosphate-4-phosphatase, type II, 105kDa	43	3	0	1	2	2	hsa-miR-3682-3p				-0.31	-0.68	N/A
SNRPG	ENST00000454893.1	small nuclear ribonucleoprotein polypeptide G	163	1	0	0	1	1	hsa-miR-3682-3p				-0.31	-0.4	N/A
ZNF124	ENST00000340684.6	zinc finger protein 124	109	1	1	0	0	0	hsa-miR-3682-3p				-0.31	-0.35	N/A
APOBEC3C	ENST00000361441.4	apolipoprotein B mRNA editing enzyme, catalytic polypeptide-like 3C	14	1	0	1	0	0	hsa-miR-3682-3p				-0.31	-0.31	N/A
SGOL1	ENST00000442720.1	shugoshin-like 1 (S. pombe)	766	2	1	0	1	1	hsa-miR-3682-3p				-0.31	-0.48	N/A
DIAPH2	ENST00000324765.8	diaphanous-related formin 2	91	3	2	1	0	2	hsa-miR-3682-3p				-0.31	-0.33	N/A
NKAIN4	ENST00000370316.3	Na+/K+ transporting ATPase interacting 4	5	1	1	0	0	0	hsa-miR-3682-3p				-0.31	-0.31	N/A
ZNF26	ENST00000328654.5	zinc finger protein 26	51	1	1	0	0	0	hsa-miR-3682-3p				-0.31	-0.31	N/A
FAM98B	ENST00000397609.2	family with sequence similarity 98, member B	850	1	0	1	0	1	hsa-miR-3682-3p				-0.31	-0.32	N/A
TMEM56	ENST00000370203.4	transmembrane protein 56	113	2	1	0	1	0	hsa-miR-3682-3p				-0.3	-0.35	N/A
DPH3	ENST00000488423.1	diphthamide biosynthesis 3	1281	1	0	1	0	1	hsa-miR-3682-3p				-0.3	-0.32	N/A
LST1	ENST00000376096.1	leukocyte specific transcript 1	5	1	0	0	1	0	hsa-miR-3682-3p				-0.3	-0.3	N/A
MPC1	ENST00000360961.6	mitochondrial pyruvate carrier 1	2761	1	0	1	0	0	hsa-miR-3682-3p				-0.3	-0.3	N/A
C1QBP	ENST00000225698.4	complement component 1, q subcomponent binding protein	2957	1	0	1	0	0	hsa-miR-3682-3p				-0.3	-0.3	N/A
SH2D1B	ENST00000367929.2	SH2 domain containing 1B	5	1	1	0	0	0	hsa-miR-3682-3p				-0.3	-0.3	N/A
FAM60A	ENST00000539409.1	family with sequence similarity 60, member A	58	1	0	1	0	1	hsa-miR-3682-3p				-0.3	-0.3	N/A
NLRP3	ENST00000391828.3	NLR family, pyrin domain containing 3	5	1	1	0	0	0	hsa-miR-3682-3p				-0.3	-0.3	N/A
ZNF853	ENST00000457543.3	zinc finger protein 853	8	2	0	0	2	0	hsa-miR-3682-3p				-0.3	-0.3	N/A
MNS1	ENST00000260453.3	meiosis-specific nuclear structural 1	14	1	0	0	1	0	hsa-miR-3682-3p				-0.3	-0.3	N/A
KIAA0226	ENST00000273582.5	KIAA0226	89	1	1	0	0	0	hsa-miR-3682-3p				-0.3	-0.3	N/A
DLG1	ENST00000346964.2	discs, large homolog 1 (Drosophila)	813	2	1	0	1	0	hsa-miR-3682-3p				-0.3	-0.3	N/A
ZNF680	ENST00000447137.2	zinc finger protein 680	7	1	1	0	0	0	hsa-miR-3682-3p				-0.3	-0.4	N/A
CYP19A1	ENST00000396402.1	cytochrome P450, family 19, subfamily A, polypeptide 1	5	1	0	0	1	3	hsa-miR-3682-3p				-0.3	-0.3	N/A
SMEK2	ENST00000272313.5	SMEK homolog 2, suppressor of mek1 (Dictyostelium)	342	2	0	0	2	0	hsa-miR-3682-3p				-0.29	-0.29	N/A
NOP58	ENST00000264279.5	NOP58 ribonucleoprotein	72	1	0	1	0	0	hsa-miR-3682-3p				-0.29	-0.29	N/A
ALG11	ENST00000523764.1	ALG11, alpha-1,2-mannosyltransferase	121	2	0	2	0	0	hsa-miR-3682-3p				-0.29	-0.41	N/A
RSPO3	ENST00000356698.4	R-spondin 3	118	2	1	1	0	1	hsa-miR-3682-3p				-0.29	-0.42	N/A
MRPL32	ENST00000223324.2	mitochondrial ribosomal protein L32	29	1	0	0	1	0	hsa-miR-3682-3p				-0.29	-0.29	N/A
C9orf64	ENST00000376344.3	chromosome 9 open reading frame 64	126	1	0	1	0	1	hsa-miR-3682-3p				-0.29	-0.29	N/A
FBXL12	ENST00000589626.1	F-box and leucine-rich repeat protein 12	27	1	1	0	0	0	hsa-miR-3682-3p				-0.29	-0.29	N/A
EYA4	ENST00000367895.5	eyes absent homolog 4 (Drosophila)	242	2	2	0	0	1	hsa-miR-3682-3p				-0.29	-0.32	N/A
CCDC47	ENST00000225726.5	coiled-coil domain containing 47	1484	1	0	0	1	1	hsa-miR-3682-3p				-0.29	-0.29	N/A
C5orf51	ENST00000381647.2	chromosome 5 open reading frame 51	124	2	0	2	0	0	hsa-miR-3682-3p				-0.29	-0.47	N/A
PLS3	ENST00000420625.2	plastin 3	8789	1	1	0	0	0	hsa-miR-3682-3p				-0.29	-0.29	N/A
KIAA1211L	ENST00000397899.2	KIAA1211-like	7	1	1	0	0	0	hsa-miR-3682-3p				-0.29	-0.29	N/A
TCF4	ENST00000354452.3	transcription factor 4	394	2	0	1	1	0	hsa-miR-3682-3p				-0.29	-0.29	N/A
TIMM17A	ENST00000367287.4	translocase of inner mitochondrial membrane 17 homolog A (yeast)	5594	2	0	0	2	0	hsa-miR-3682-3p				-0.29	-0.34	N/A
UTP18	ENST00000225298.7	UTP18 small subunit (SSU) processome component homolog (yeast)	5	1	0	1	0	0	hsa-miR-3682-3p				-0.29	-0.29	N/A
IL36G	ENST00000259205.4	interleukin 36, gamma	5	2	0	2	0	0	hsa-miR-3682-3p				-0.29	-0.29	N/A
CAMK2N2	ENST00000296238.3	calcium/calmodulin-dependent protein kinase II inhibitor 2	39	1	1	0	0	0	hsa-miR-3682-3p				-0.29	-0.29	N/A
DHX58	ENST00000251642.3	DEXH (Asp-Glu-X-His) box polypeptide 58	5	1	0	0	1	0	hsa-miR-3682-3p				-0.28	-0.28	N/A
PROSER2	ENST00000277570.5	proline and serine-rich protein 2	61	2	1	1	0	0	hsa-miR-3682-3p				-0.28	-0.36	N/A
PLSCR2	ENST00000336685.2	phospholipid scramblase 2	5	1	0	0	1	0	hsa-miR-3682-3p				-0.28	-0.28	N/A
PPP2R5A	ENST00000261461.2	protein phosphatase 2, regulatory subunit B', alpha	13	2	0	2	0	0	hsa-miR-3682-3p				-0.28	-0.28	N/A
KLF3	ENST00000261438.5	Kruppel-like factor 3 (basic)	515	2	0	1	1	0	hsa-miR-3682-3p				-0.28	-0.3	N/A
SULT1E1	ENST00000226444.3	sulfotransferase family 1E, estrogen-preferring, member 1	5	1	0	1	0	0	hsa-miR-3682-3p				-0.28	-0.28	N/A
PARVA	ENST00000334956.8	parvin, alpha	1912	4	1	0	3	1	hsa-miR-3682-3p				-0.28	-0.35	N/A
UBE2E3	ENST00000410062.4	ubiquitin-conjugating enzyme E2E 3	15	2	0	2	0	1	hsa-miR-3682-3p				-0.28	-0.33	N/A
FAM47A	ENST00000346193.3	family with sequence similarity 47, member A	5	1	0	0	1	0	hsa-miR-3682-3p				-0.28	-0.28	N/A
HOPX	ENST00000420433.1	HOP homeobox	55	1	0	1	0	0	hsa-miR-3682-3p				-0.28	-0.3	N/A
TPRG1	ENST00000345063.3	tumor protein p63 regulated 1	24	3	0	1	2	1	hsa-miR-3682-3p				-0.28	-0.59	N/A
MTMR7	ENST00000180173.5	myotubularin related protein 7	33	2	0	0	2	0	hsa-miR-3682-3p				-0.28	-0.28	N/A
C11orf63	ENST00000531316.1	chromosome 11 open reading frame 63	38	1	0	1	0	0	hsa-miR-3682-3p				-0.28	-0.28	N/A
SHISA2	ENST00000319420.3	shisa family member 2	30	1	1	0	0	1	hsa-miR-3682-3p				-0.28	-0.28	N/A
C9orf116	ENST00000371789.3	chromosome 9 open reading frame 116	206	1	0	0	1	0	hsa-miR-3682-3p				-0.28	-0.28	N/A
ALKBH3	ENST00000302708.4	alkB, alkylation repair homolog 3 (E. coli)	708	1	0	1	0	0	hsa-miR-3682-3p				-0.28	-0.29	N/A
KIAA2022	ENST00000055682.6	KIAA2022	5	2	0	1	1	2	hsa-miR-3682-3p				-0.28	-0.28	N/A
PCLO	ENST00000333891.9	piccolo presynaptic cytomatrix protein	22	2	0	0	2	1	hsa-miR-3682-3p				-0.28	-0.28	N/A
AF131215.5	ENST00000400102.3		5	1	0	1	0	1	hsa-miR-3682-3p				-0.28	-0.28	N/A
GPC6	ENST00000377047.4	glypican 6	410	2	1	1	0	1	hsa-miR-3682-3p				-0.28	-0.3	N/A
MTRNR2L3	ENST00000543500.1	MT-RNR2-like 3	5	1	0	0	1	0	hsa-miR-3682-3p				-0.28	-0.28	N/A
KB-1507C5.2	ENST00000524007.1	HCG15011, isoform CRA_a; Protein LOC100996457	103	1	0	0	1	1	hsa-miR-3682-3p				-0.28	-0.3	N/A
PIP5K1B	ENST00000265382.3	phosphatidylinositol-4-phosphate 5-kinase, type I, beta	69	1	0	0	1	0	hsa-miR-3682-3p				-0.28	-0.28	N/A
PTPN23	ENST00000265562.4	protein tyrosine phosphatase, non-receptor type 23	808	1	0	0	1	1	hsa-miR-3682-3p				-0.28	-0.28	N/A
LRAT	ENST00000336356.3	lecithin retinol acyltransferase (phosphatidylcholine--retinol O-acyltransferase)	9	1	1	0	0	0	hsa-miR-3682-3p				-0.28	-0.28	N/A
RFESD	ENST00000513950.2	Rieske (Fe-S) domain containing	15	1	1	0	0	0	hsa-miR-3682-3p				-0.28	-0.44	N/A
FAM63B	ENST00000559228.1	family with sequence similarity 63, member B	41	2	0	0	2	1	hsa-miR-3682-3p				-0.28	-0.28	N/A
THEMIS	ENST00000368250.1	thymocyte selection associated	5	1	1	0	0	0	hsa-miR-3682-3p				-0.28	-0.28	N/A
PCBP1	ENST00000303577.5	poly(rC) binding protein 1	4294	1	0	1	0	0	hsa-miR-3682-3p				-0.28	-0.28	N/A
RAB18	ENST00000356940.6	RAB18, member RAS oncogene family	1410	1	1	0	0	0	hsa-miR-3682-3p				-0.28	-0.28	N/A
NIPA2	ENST00000337451.3	non imprinted in Prader-Willi/Angelman syndrome 2	1288	1	1	0	0	0	hsa-miR-3682-3p				-0.28	-0.47	N/A
MTRNR2L11	ENST00000604646.1	MT-RNR2-like 11 (pseudogene)	5	1	0	0	1	0	hsa-miR-3682-3p				-0.28	-0.28	N/A
KLF12	ENST00000377669.2	Kruppel-like factor 12	251	2	0	2	0	4	hsa-miR-3682-3p				-0.28	-0.3	N/A
PPP1R2	ENST00000328432.3	protein phosphatase 1, regulatory (inhibitor) subunit 2	8	1	1	0	0	0	hsa-miR-3682-3p				-0.28	-0.28	N/A
NAMPT	ENST00000222553.3	nicotinamide phosphoribosyltransferase	375	1	1	0	0	1	hsa-miR-3682-3p				-0.28	-0.29	N/A
BTF3L4	ENST00000489308.2	basic transcription factor 3-like 4	1245	2	1	0	1	0	hsa-miR-3682-3p				-0.28	-0.62	N/A
MTRNR2L10	ENST00000545075.1	MT-RNR2-like 10	7	1	0	0	1	0	hsa-miR-3682-3p				-0.28	-0.28	N/A
CYP2E1	ENST00000463117.2	cytochrome P450, family 2, subfamily E, polypeptide 1	5	1	0	0	1	0	hsa-miR-3682-3p				-0.28	-0.28	N/A
RAB9A	ENST00000464506.1	RAB9A, member RAS oncogene family	742	1	0	1	0	0	hsa-miR-3682-3p				-0.27	-0.27	N/A
VWC2	ENST00000340652.4	von Willebrand factor C domain containing 2	5	3	0	2	1	0	hsa-miR-3682-3p				-0.27	-0.27	N/A
MTRNR2L5	ENST00000512524.2	MT-RNR2-like 5	5	1	0	1	0	0	hsa-miR-3682-3p				-0.27	-0.27	N/A
C4orf17	ENST00000326581.4	chromosome 4 open reading frame 17	5	1	0	0	1	0	hsa-miR-3682-3p				-0.27	-0.27	N/A
AC093677.1	ENST00000600169.1	Uncharacterized protein	2	1	0	1	0	0	hsa-miR-3682-3p				-0.27	-0.27	N/A
YLPM1	ENST00000552421.1	YLP motif containing 1	1542	1	1	0	0	0	hsa-miR-3682-3p				-0.27	-0.27	N/A
RSF1	ENST00000308488.6	remodeling and spacing factor 1	216	1	0	1	0	2	hsa-miR-3682-3p				-0.27	-0.31	N/A
DDC	ENST00000357936.5	dopa decarboxylase (aromatic L-amino acid decarboxylase)	547	1	0	1	0	0	hsa-miR-3682-3p				-0.27	-0.27	N/A
MAP1LC3B2	ENST00000306985.4	microtubule-associated protein 1 light chain 3 beta 2	5	1	0	0	1	0	hsa-miR-3682-3p				-0.27	-0.27	N/A
MAGEB16	ENST00000399988.1	melanoma antigen family B, 16	5	1	0	1	0	0	hsa-miR-3682-3p				-0.27	-0.27	N/A
FAM86B2	ENST00000393715.3	family with sequence similarity 86, member B2	5	1	0	0	1	0	hsa-miR-3682-3p				-0.27	-0.27	N/A
DNAJC5B	ENST00000276570.5	DnaJ (Hsp40) homolog, subfamily C, member 5 beta	5	1	0	0	1	0	hsa-miR-3682-3p				-0.27	-0.27	N/A
SYTL5	ENST00000357972.5	synaptotagmin-like 5	37	2	0	1	1	1	hsa-miR-3682-3p				-0.27	-0.27	N/A
VPS52	ENST00000482399.1	vacuolar protein sorting 52 homolog (S. cerevisiae)	124	2	0	1	1	0	hsa-miR-3682-3p				-0.27	-0.27	N/A
OR52A1	ENST00000380367.1	olfactory receptor, family 52, subfamily A, member 1	5	1	0	0	1	1	hsa-miR-3682-3p				-0.27	-0.27	N/A
SMARCA2	ENST00000349721.2	SWI/SNF related, matrix associated, actin dependent regulator of chromatin, subfamily a, member 2	158	1	1	0	0	0	hsa-miR-3682-3p				-0.27	-0.27	N/A
XXbac-BPG32J3.20	ENST00000461287.1		1251	2	0	0	2	1	hsa-miR-3682-3p				-0.27	-0.27	N/A
PLBD2	ENST00000280800.3	phospholipase B domain containing 2	1144	3	0	3	0	3	hsa-miR-3682-3p				-0.27	-0.47	N/A
MAT2B	ENST00000518095.1	methionine adenosyltransferase II, beta	1901	1	0	1	0	1	hsa-miR-3682-3p				-0.27	-0.27	N/A
KRT5	ENST00000252242.4	keratin 5	7	1	0	0	1	0	hsa-miR-3682-3p				-0.27	-0.27	N/A
ARL15	ENST00000502271.1	ADP-ribosylation factor-like 15	119	1	0	1	0	1	hsa-miR-3682-3p				-0.27	-0.3	N/A
F7	ENST00000375581.3	coagulation factor VII (serum prothrombin conversion accelerator)	458	1	0	1	0	1	hsa-miR-3682-3p				-0.27	-0.31	N/A
P2RY14	ENST00000309170.3	purinergic receptor P2Y, G-protein coupled, 14	5	1	0	1	0	0	hsa-miR-3682-3p				-0.27	-0.27	N/A
USP45	ENST00000392738.2	ubiquitin specific peptidase 45	491	1	1	0	0	1	hsa-miR-3682-3p				-0.27	-0.28	N/A
PCBP2	ENST00000455667.3	poly(rC) binding protein 2	24310	1	0	1	0	0	hsa-miR-3682-3p				-0.27	-0.27	N/A
RNASE2	ENST00000304625.2	ribonuclease, RNase A family, 2 (liver, eosinophil-derived neurotoxin)	5	1	0	0	1	0	hsa-miR-3682-3p				-0.27	-0.27	N/A
SRGN	ENST00000242465.3	serglycin	1156	1	0	1	0	0	hsa-miR-3682-3p				-0.27	-0.27	N/A
ZNF225	ENST00000592780.1	zinc finger protein 225	100	3	0	1	2	0	hsa-miR-3682-3p				-0.27	-0.41	N/A
CHRNB4	ENST00000261751.3	cholinergic receptor, nicotinic, beta 4 (neuronal)	5	1	1	0	0	0	hsa-miR-3682-3p				-0.27	-0.27	N/A
KCNG1	ENST00000396017.3	potassium voltage-gated channel, subfamily G, member 1	76	1	1	0	0	0	hsa-miR-3682-3p				-0.27	-0.34	N/A
RBM22	ENST00000199814.4	RNA binding motif protein 22	4854	1	0	1	0	0	hsa-miR-3682-3p				-0.27	-0.27	N/A
KRTAP1-5	ENST00000361883.5	keratin associated protein 1-5	67	1	0	0	1	0	hsa-miR-3682-3p				-0.27	-0.27	N/A
NREP	ENST00000379671.3	neuronal regeneration related protein	409	1	0	0	1	0	hsa-miR-3682-3p				-0.27	-0.27	N/A
WDR49	ENST00000479765.1	WD repeat domain 49	5	1	0	1	0	0	hsa-miR-3682-3p				-0.26	-0.27	N/A
GCHFR	ENST00000260447.4	GTP cyclohydrolase I feedback regulator	3513	1	0	0	1	0	hsa-miR-3682-3p				-0.26	-0.26	N/A
AMMECR1	ENST00000262844.5	Alport syndrome, mental retardation, midface hypoplasia and elliptocytosis chromosomal region gene 1	5	2	1	0	1	1	hsa-miR-3682-3p				-0.26	-0.26	N/A
SERHL2	ENST00000340239.4	serine hydrolase-like 2	5	1	1	0	0	0	hsa-miR-3682-3p				-0.26	-0.26	N/A
KCNK2	ENST00000444842.2	potassium channel, subfamily K, member 2	258	1	1	0	0	0	hsa-miR-3682-3p				-0.26	-0.26	N/A
RBM7	ENST00000541475.1	RNA binding motif protein 7	46	3	0	1	2	1	hsa-miR-3682-3p				-0.26	-0.36	N/A
IYD	ENST00000344419.3	iodotyrosine deiodinase	5	3	2	1	0	0	hsa-miR-3682-3p				-0.26	-0.26	N/A
FGF10	ENST00000264664.4	fibroblast growth factor 10	5	1	0	0	1	0	hsa-miR-3682-3p				-0.26	-0.26	N/A
HGF	ENST00000222390.5	hepatocyte growth factor (hepapoietin A; scatter factor)	18	2	0	1	1	0	hsa-miR-3682-3p				-0.26	-0.26	N/A
FYCO1	ENST00000296137.2	FYVE and coiled-coil domain containing 1	91	2	0	1	1	1	hsa-miR-3682-3p				-0.26	-0.27	N/A
CYBB	ENST00000378588.4	cytochrome b-245, beta polypeptide	12	1	1	0	0	1	hsa-miR-3682-3p				-0.26	-0.26	N/A
TM6SF1	ENST00000379390.6	transmembrane 6 superfamily member 1	211	1	0	0	1	1	hsa-miR-3682-3p				-0.26	-0.28	N/A
SLC35D1	ENST00000235345.5	solute carrier family 35 (UDP-GlcA/UDP-GalNAc transporter), member D1	186	2	1	1	0	0	hsa-miR-3682-3p				-0.26	-0.31	N/A
TTC33	ENST00000337702.4	tetratricopeptide repeat domain 33	676	1	1	0	0	0	hsa-miR-3682-3p				-0.26	-0.28	N/A
DCTN4	ENST00000447998.2	dynactin 4 (p62)	153	1	0	1	0	0	hsa-miR-3682-3p				-0.26	-0.26	N/A
TMEM211	ENST00000407886.1	transmembrane protein 211	5	1	0	0	1	0	hsa-miR-3682-3p				-0.26	-0.26	N/A
RP11-368I7.4	ENST00000567544.1	Uncharacterized protein	34	1	0	0	1	0	hsa-miR-3682-3p				-0.25	-0.3	N/A
MLK4	ENST00000366624.3	Mitogen-activated protein kinase kinase kinase MLK4	405	2	0	1	1	0	hsa-miR-3682-3p				-0.25	-0.27	N/A
NKAIN2	ENST00000368417.1	Na+/K+ transporting ATPase interacting 2	34	1	1	0	0	0	hsa-miR-3682-3p				-0.25	-0.25	N/A
ANKUB1	ENST00000446160.1	ankyrin repeat and ubiquitin domain containing 1	7	1	0	1	0	0	hsa-miR-3682-3p				-0.25	-0.25	N/A
CD40	ENST00000372276.3	CD40 molecule, TNF receptor superfamily member 5	5	1	0	0	1	0	hsa-miR-3682-3p				-0.25	-0.25	N/A
TMEM169	ENST00000295658.4	transmembrane protein 169	5	1	0	1	0	0	hsa-miR-3682-3p				-0.25	-0.25	N/A
PDK4	ENST00000005178.5	pyruvate dehydrogenase kinase, isozyme 4	5549	1	1	0	0	0	hsa-miR-3682-3p				-0.25	-0.25	N/A
RAB38	ENST00000243662.6	RAB38, member RAS oncogene family	11	1	0	0	1	0	hsa-miR-3682-3p				-0.25	-0.25	N/A
SRRT	ENST00000457580.2	serrate RNA effector molecule homolog (Arabidopsis)	124	1	0	1	0	0	hsa-miR-3682-3p				-0.25	-0.25	N/A
FXR1	ENST00000357559.4	fragile X mental retardation, autosomal homolog 1	434	1	1	0	0	1	hsa-miR-3682-3p				-0.25	-0.26	N/A
ATP11C	ENST00000327569.3	ATPase, class VI, type 11C	590	1	0	1	0	2	hsa-miR-3682-3p				-0.25	-0.25	N/A
DHRS11	ENST00000251312.5	dehydrogenase/reductase (SDR family) member 11	17	1	0	1	0	0	hsa-miR-3682-3p				-0.25	-0.25	N/A
RCBTB1	ENST00000258646.3	regulator of chromosome condensation (RCC1) and BTB (POZ) domain containing protein 1	9	2	0	1	1	0	hsa-miR-3682-3p				-0.25	-0.25	N/A
HDGFRP3	ENST00000299633.4	Hepatoma-derived growth factor-related protein 3	2577	1	0	0	1	1	hsa-miR-3682-3p				-0.25	-0.25	N/A
TM4SF1	ENST00000472441.1	transmembrane 4 L six family member 1	1401	1	0	1	0	0	hsa-miR-3682-3p				-0.25	-0.25	N/A
CCL1	ENST00000225842.3	chemokine (C-C motif) ligand 1	6	1	0	0	1	0	hsa-miR-3682-3p				-0.25	-0.25	N/A
HIRIP3	ENST00000564026.1	HIRA interacting protein 3	4526	2	0	0	2	0	hsa-miR-3682-3p				-0.25	-0.25	N/A
F13A1	ENST00000264870.3	coagulation factor XIII, A1 polypeptide	5	1	1	0	0	1	hsa-miR-3682-3p				-0.25	-0.25	N/A
STX3	ENST00000535361.1	syntaxin 3	564	1	1	0	0	1	hsa-miR-3682-3p				-0.25	-0.28	N/A
CDH6	ENST00000265071.2	cadherin 6, type 2, K-cadherin (fetal kidney)	213	2	1	1	0	0	hsa-miR-3682-3p				-0.25	-0.28	N/A
ZSCAN20	ENST00000361328.3	zinc finger and SCAN domain containing 20	55	1	0	0	1	1	hsa-miR-3682-3p				-0.25	-0.28	N/A
WARS2	ENST00000369426.5	tryptophanyl tRNA synthetase 2, mitochondrial	205	1	1	0	0	0	hsa-miR-3682-3p				-0.25	-0.27	N/A
EDAR	ENST00000409271.1	ectodysplasin A receptor	7	1	1	0	0	0	hsa-miR-3682-3p				-0.25	-0.25	N/A
ZMYM6NB	ENST00000373337.3	ZMYM6 neighbor	984	1	0	1	0	0	hsa-miR-3682-3p				-0.25	-0.25	N/A
PJA1	ENST00000374583.1	praja ring finger 1, E3 ubiquitin protein ligase	765	1	0	1	0	0	hsa-miR-3682-3p				-0.25	-0.25	N/A
ZNF500	ENST00000219478.6	zinc finger protein 500	14	1	1	0	0	0	hsa-miR-3682-3p				-0.25	-0.25	N/A
CADM2	ENST00000383699.3	cell adhesion molecule 2	5	3	0	1	2	2	hsa-miR-3682-3p				-0.24	-0.24	N/A
MOB1B	ENST00000309395.2	MOB kinase activator 1B	54	1	0	0	1	1	hsa-miR-3682-3p				-0.24	-0.25	N/A
CCSAP	ENST00000366687.1	centriole, cilia and spindle-associated protein	1210	1	0	1	0	2	hsa-miR-3682-3p				-0.24	-0.25	N/A
ZNF432	ENST00000594154.1	zinc finger protein 432	151	3	0	0	3	0	hsa-miR-3682-3p				-0.24	-0.25	N/A
FTSJ1	ENST00000456787.1	FtsJ RNA methyltransferase homolog 1 (E. coli)	4860	1	0	1	0	0	hsa-miR-3682-3p				-0.24	-0.24	N/A
SSUH2	ENST00000415132.1	ssu-2 homolog (C. elegans)	67	1	0	1	0	0	hsa-miR-3682-3p				-0.24	-0.24	N/A
AC117395.1	ENST00000593416.1	LOC646903 protein; Uncharacterized protein	22	1	0	1	0	0	hsa-miR-3682-3p				-0.24	-0.24	N/A
ZNF117	ENST00000282869.6	zinc finger protein 117	21	2	1	0	1	0	hsa-miR-3682-3p				-0.24	-0.24	N/A
PTAR1	ENST00000377200.5	protein prenyltransferase alpha subunit repeat containing 1	161	2	1	1	0	1	hsa-miR-3682-3p				-0.24	-0.47	N/A
TAS1R1	ENST00000328191.4	taste receptor, type 1, member 1	5	1	0	0	1	0	hsa-miR-3682-3p				-0.24	-0.24	N/A
NNAT	ENST00000062104.2	neuronatin	5	1	1	0	0	0	hsa-miR-3682-3p				-0.24	-0.24	N/A
PDS5B	ENST00000315596.10	PDS5, regulator of cohesion maintenance, homolog B (S. cerevisiae)	1493	1	0	1	0	0	hsa-miR-3682-3p				-0.24	-0.24	N/A
FER	ENST00000281092.4	fer (fps/fes related) tyrosine kinase	665	2	1	0	1	0	hsa-miR-3682-3p				-0.24	-0.24	N/A
BMPR1A	ENST00000372037.3	bone morphogenetic protein receptor, type IA	125	2	0	1	1	0	hsa-miR-3682-3p				-0.24	-0.26	N/A
PARP15	ENST00000483793.1	poly (ADP-ribose) polymerase family, member 15	5	1	0	0	1	0	hsa-miR-3682-3p				-0.24	-0.24	N/A
TNFRSF11B	ENST00000297350.4	tumor necrosis factor receptor superfamily, member 11b	1786	1	0	1	0	0	hsa-miR-3682-3p				-0.24	-0.24	N/A
FGF13	ENST00000315930.6	fibroblast growth factor 13	17	1	0	1	0	0	hsa-miR-3682-3p				-0.24	-0.24	N/A
PRG2	ENST00000311862.5	proteoglycan 2, bone marrow (natural killer cell activator, eosinophil granule major basic protein)	5	1	0	1	0	0	hsa-miR-3682-3p				-0.24	-0.24	N/A
CCL14	ENST00000480944.2	chemokine (C-C motif) ligand 14	5	1	0	0	1	0	hsa-miR-3682-3p				-0.24	-0.24	N/A
ZNRD1	ENST00000332435.5	zinc ribbon domain containing 1	442	1	0	0	1	0	hsa-miR-3682-3p				-0.24	-0.24	N/A
RNASE3	ENST00000304639.3	ribonuclease, RNase A family, 3	5	1	0	0	1	0	hsa-miR-3682-3p				-0.24	-0.24	N/A
ZNF460	ENST00000360338.3	zinc finger protein 460	164	3	0	2	1	0	hsa-miR-3682-3p				-0.24	-0.24	N/A
EMR3	ENST00000443157.2	egf-like module containing, mucin-like, hormone receptor-like 3	5	1	0	1	0	0	hsa-miR-3682-3p				-0.24	-0.24	N/A
GCFC2	ENST00000541687.1	GC-rich sequence DNA-binding factor 2	88	1	0	0	1	1	hsa-miR-3682-3p				-0.24	-0.24	N/A
CCL18	ENST00000004921.3	chemokine (C-C motif) ligand 18 (pulmonary and activation-regulated)	5	1	0	1	0	0	hsa-miR-3682-3p				-0.24	-0.24	N/A
CNTNAP2	ENST00000361727.3	contactin associated protein-like 2	29	1	1	0	0	0	hsa-miR-3682-3p				-0.24	-0.26	N/A
FAM229B	ENST00000368656.2	family with sequence similarity 229, member B	237	3	0	1	2	1	hsa-miR-3682-3p				-0.24	-0.41	N/A
SETD7	ENST00000274031.3	SET domain containing (lysine methyltransferase) 7	76	1	1	0	0	1	hsa-miR-3682-3p				-0.24	-0.34	N/A
MKI67IP	ENST00000285814.4	MKI67 (FHA domain) interacting nucleolar phosphoprotein	215	1	1	0	0	0	hsa-miR-3682-3p				-0.24	-0.36	N/A
RAD54L	ENST00000442598.1	RAD54-like (S. cerevisiae)	159	1	0	0	1	0	hsa-miR-3682-3p				-0.23	-0.23	N/A
KLHL42	ENST00000381271.2	kelch-like family member 42	2120	2	0	0	2	0	hsa-miR-3682-3p				-0.23	-0.24	N/A
REEP3	ENST00000373758.4	receptor accessory protein 3	1095	2	0	2	0	0	hsa-miR-3682-3p				-0.23	-0.29	N/A
SCARB1	ENST00000261693.6	scavenger receptor class B, member 1	186	1	0	1	0	2	hsa-miR-3682-3p				-0.23	-0.24	N/A
DTD1	ENST00000377452.3	D-tyrosyl-tRNA deacylase 1	58	1	0	0	1	0	hsa-miR-3682-3p				-0.23	-0.23	N/A
TWSG1	ENST00000262120.5	twisted gastrulation BMP signaling modulator 1	38	1	1	0	0	0	hsa-miR-3682-3p				-0.23	-0.41	N/A
DCTN2	ENST00000548249.1	dynactin 2 (p50)	1748	1	1	0	0	0	hsa-miR-3682-3p				-0.23	-0.23	N/A
BCAS2	ENST00000369541.3	breast carcinoma amplified sequence 2	159	2	1	0	1	1	hsa-miR-3682-3p				-0.23	-0.68	N/A
SSPN	ENST00000242729.2	sarcospan	25	1	0	1	0	0	hsa-miR-3682-3p				-0.23	-0.23	N/A
FPR3	ENST00000339223.4	formyl peptide receptor 3	5	1	0	0	1	0	hsa-miR-3682-3p				-0.23	-0.23	N/A
MRPL35	ENST00000337109.4	mitochondrial ribosomal protein L35	860	1	1	0	0	1	hsa-miR-3682-3p				-0.23	-0.24	N/A
DSG2	ENST00000261590.8	desmoglein 2	810	1	1	0	0	1	hsa-miR-3682-3p				-0.23	-0.25	N/A
FLT3LG	ENST00000596435.1	fms-related tyrosine kinase 3 ligand	25	1	0	1	0	1	hsa-miR-3682-3p				-0.23	-0.24	N/A
MEIS1	ENST00000488550.1	Meis homeobox 1	533	2	0	1	1	0	hsa-miR-3682-3p				-0.23	-0.23	N/A
SLA2	ENST00000262866.4	Src-like-adaptor 2	5	1	1	0	0	0	hsa-miR-3682-3p				-0.23	-0.23	N/A
NPFFR2	ENST00000344413.5	neuropeptide FF receptor 2	8	1	0	0	1	1	hsa-miR-3682-3p				-0.23	-0.23	N/A
KLHL28	ENST00000396128.4	kelch-like family member 28	9	2	0	1	1	0	hsa-miR-3682-3p				-0.23	-0.27	N/A
GABRG1	ENST00000295452.4	gamma-aminobutyric acid (GABA) A receptor, gamma 1	5	2	1	0	1	0	hsa-miR-3682-3p				-0.23	-0.23	N/A
CNTNAP3B	ENST00000377564.3	contactin associated protein-like 3B	5	3	0	2	1	1	hsa-miR-3682-3p				-0.23	-0.23	N/A
TOP2A	ENST00000423485.1	topoisomerase (DNA) II alpha 170kDa	9054	1	0	0	1	0	hsa-miR-3682-3p				-0.23	-0.23	N/A
RAP1A	ENST00000369709.3	RAP1A, member of RAS oncogene family	382	1	0	1	0	0	hsa-miR-3682-3p				-0.23	-0.23	N/A
RHEB	ENST00000262187.5	Ras homolog enriched in brain	14	1	0	0	1	0	hsa-miR-3682-3p				-0.23	-0.23	N/A
ZBTB2	ENST00000325144.4	zinc finger and BTB domain containing 2	832	1	0	0	1	1	hsa-miR-3682-3p				-0.23	-0.23	N/A
SH2D2A	ENST00000368198.3	SH2 domain containing 2A	21	1	0	0	1	0	hsa-miR-3682-3p				-0.23	-0.23	N/A
MKL2	ENST00000318282.5	MKL/myocardin-like 2	992	2	2	0	0	1	hsa-miR-3682-3p				-0.23	-0.23	N/A
CTD-2370N5.3	ENST00000578584.1		5	1	0	0	1	0	hsa-miR-3682-3p				-0.23	-0.23	N/A
LRRC59	ENST00000225972.7	leucine rich repeat containing 59	27064	2	1	0	1	0	hsa-miR-3682-3p				-0.23	-0.24	N/A
USP8	ENST00000396444.3	ubiquitin specific peptidase 8	109	2	0	1	1	0	hsa-miR-3682-3p				-0.23	-0.25	N/A
SLC35B3	ENST00000379660.4	solute carrier family 35 (adenosine 3'-phospho 5'-phosphosulfate transporter), member B3	83	1	0	0	1	0	hsa-miR-3682-3p				-0.23	-0.23	N/A
CRISP2	ENST00000339139.4	cysteine-rich secretory protein 2	5	1	0	0	1	0	hsa-miR-3682-3p				-0.23	-0.23	N/A
RP11-826N14.2	ENST00000512675.1	Uncharacterized protein	5	1	0	1	0	0	hsa-miR-3682-3p				-0.23	-0.23	N/A
ASB14	ENST00000487349.1	ankyrin repeat and SOCS box containing 14	5	1	0	0	1	2	hsa-miR-3682-3p				-0.23	-0.23	N/A
ZNF25	ENST00000302609.7	zinc finger protein 25	11	1	1	0	0	0	hsa-miR-3682-3p				-0.23	-0.23	N/A
SHISA9	ENST00000558583.1	shisa family member 9	5	3	1	1	1	1	hsa-miR-3682-3p				-0.23	-0.23	N/A
AGPS	ENST00000264167.4	alkylglycerone phosphate synthase	1610	1	1	0	0	0	hsa-miR-3682-3p				-0.23	-0.29	N/A
VEGFC	ENST00000280193.2	vascular endothelial growth factor C	267	2	0	2	0	1	hsa-miR-3682-3p				-0.23	-0.39	N/A
UBASH3B	ENST00000284273.5	ubiquitin associated and SH3 domain containing B	281	2	0	0	2	0	hsa-miR-3682-3p				-0.23	-0.24	N/A
C8orf37	ENST00000286688.5	chromosome 8 open reading frame 37	70	1	0	0	1	1	hsa-miR-3682-3p				-0.23	-0.23	N/A
RP11-1026M7.2	ENST00000502515.1	Uncharacterized protein	5	1	0	1	0	0	hsa-miR-3682-3p				-0.23	-0.23	N/A
SLC35A3	ENST00000465289.1	solute carrier family 35 (UDP-N-acetylglucosamine (UDP-GlcNAc) transporter), member A3	191	1	1	0	0	0	hsa-miR-3682-3p				-0.23	-0.23	N/A
DEFB132	ENST00000382376.3	defensin, beta 132	5	1	0	0	1	0	hsa-miR-3682-3p				-0.23	-0.23	N/A
ADAM22	ENST00000398204.4	ADAM metallopeptidase domain 22	115	3	0	1	2	2	hsa-miR-3682-3p				-0.23	-0.56	N/A
PCDHB3	ENST00000231130.2	protocadherin beta 3	5	1	0	1	0	0	hsa-miR-3682-3p				-0.23	-0.23	N/A
MAN2A1	ENST00000261483.4	mannosidase, alpha, class 2A, member 1	1521	3	0	1	2	0	hsa-miR-3682-3p				-0.22	-0.24	N/A
SNN	ENST00000329565.5	stannin	663	1	0	1	0	0	hsa-miR-3682-3p				-0.22	-0.23	N/A
FAM114A1	ENST00000358869.2	family with sequence similarity 114, member A1	1504	2	1	1	0	0	hsa-miR-3682-3p				-0.22	-0.26	N/A
SLITRK3	ENST00000475390.1	SLIT and NTRK-like family, member 3	5	1	1	0	0	1	hsa-miR-3682-3p				-0.22	-0.27	N/A
NT5DC1	ENST00000319550.4	5'-nucleotidase domain containing 1	127	1	0	1	0	1	hsa-miR-3682-3p				-0.22	-0.29	N/A
SLC9B2	ENST00000503103.1	solute carrier family 9, subfamily B (NHA2, cation proton antiporter 2), member 2	22	2	1	0	1	2	hsa-miR-3682-3p				-0.22	-0.41	N/A
ARRDC4	ENST00000268042.6	arrestin domain containing 4	10	1	0	0	1	1	hsa-miR-3682-3p				-0.22	-0.22	N/A
METTL15	ENST00000342303.5	methyltransferase like 15	17	1	1	0	0	0	hsa-miR-3682-3p				-0.22	-0.22	N/A
ADH7	ENST00000437033.2	alcohol dehydrogenase 7 (class IV), mu or sigma polypeptide	5	1	0	0	1	0	hsa-miR-3682-3p				-0.22	-0.22	N/A
CARD14	ENST00000573882.1	caspase recruitment domain family, member 14	5	1	1	0	0	0	hsa-miR-3682-3p				-0.22	-0.22	N/A
QSER1	ENST00000399302.2	glutamine and serine rich 1	34	2	1	0	1	1	hsa-miR-3682-3p				-0.22	-0.23	N/A
MT-ATP8	ENST00000361851.1	mitochondrially encoded ATP synthase 8	127	1	0	1	0	0	hsa-miR-3682-3p				-0.22	-0.38	N/A
GRP	ENST00000529320.2	gastrin-releasing peptide	5	1	0	0	1	0	hsa-miR-3682-3p				-0.22	-0.22	N/A
TMEM196	ENST00000405844.1	transmembrane protein 196	5	1	0	0	1	1	hsa-miR-3682-3p				-0.22	-0.22	N/A
LINC00908	ENST00000578613.1	long intergenic non-protein coding RNA 908	5	1	0	1	0	1	hsa-miR-3682-3p				-0.22	-0.22	N/A
SENP8	ENST00000544411.1	SUMO/sentrin specific peptidase family member 8	80	1	0	1	0	0	hsa-miR-3682-3p				-0.22	-0.22	N/A
TIFAB	ENST00000537858.1	TRAF-interacting protein with forkhead-associated domain, family member B	5	2	0	1	1	1	hsa-miR-3682-3p				-0.22	-0.22	N/A
KBTBD8	ENST00000295568.4	kelch repeat and BTB (POZ) domain containing 8	22	2	1	0	1	0	hsa-miR-3682-3p				-0.22	-0.22	N/A
UBE2N	ENST00000550657.1	ubiquitin-conjugating enzyme E2N	321	2	0	1	1	0	hsa-miR-3682-3p				-0.22	-0.22	N/A
LRRC40	ENST00000370952.3	leucine rich repeat containing 40	88	3	0	2	1	0	hsa-miR-3682-3p				-0.22	-0.37	N/A
TNKS2	ENST00000371627.4	tankyrase, TRF1-interacting ankyrin-related ADP-ribose polymerase 2	205	1	0	0	1	1	hsa-miR-3682-3p				-0.22	-0.22	N/A
DOPEY2	ENST00000399151.3	dopey family member 2	43	1	0	1	0	0	hsa-miR-3682-3p				-0.22	-0.22	N/A
SP1	ENST00000426431.2	Sp1 transcription factor	402	1	1	0	0	2	hsa-miR-3682-3p				-0.22	-0.27	N/A
P4HA1	ENST00000307116.2	prolyl 4-hydroxylase, alpha polypeptide I	38	1	0	0	1	0	hsa-miR-3682-3p				-0.22	-0.22	N/A
PYROXD1	ENST00000240651.9	pyridine nucleotide-disulphide oxidoreductase domain 1	5	1	1	0	0	2	hsa-miR-3682-3p				-0.22	-0.22	N/A
PCK1	ENST00000319441.4	phosphoenolpyruvate carboxykinase 1 (soluble)	5	1	0	0	1	0	hsa-miR-3682-3p				-0.22	-0.22	N/A
PDE6C	ENST00000371447.3	phosphodiesterase 6C, cGMP-specific, cone, alpha prime	5	1	0	0	1	0	hsa-miR-3682-3p				-0.22	-0.22	N/A
ZC3HAV1	ENST00000242351.5	zinc finger CCCH-type, antiviral 1	45	1	0	0	1	1	hsa-miR-3682-3p				-0.22	-0.22	N/A
XRCC6BP1	ENST00000300145.3	XRCC6 binding protein 1	950	1	0	0	1	0	hsa-miR-3682-3p				-0.22	-0.22	N/A
SPZ1	ENST00000296739.4	spermatogenic leucine zipper 1	5	1	0	0	1	0	hsa-miR-3682-3p				-0.22	-0.22	N/A
CHP1	ENST00000334660.5	calcineurin-like EF-hand protein 1	2051	1	0	1	0	0	hsa-miR-3682-3p				-0.22	-0.22	N/A
JAZF1	ENST00000283928.5	JAZF zinc finger 1	869	1	0	0	1	0	hsa-miR-3682-3p				-0.22	-0.22	N/A
PANX2	ENST00000159647.5	pannexin 2	169	1	1	0	0	0	hsa-miR-3682-3p				-0.22	-0.22	N/A
EPPIN-WFDC6	ENST00000504988.1	EPPIN-WFDC6 readthrough	5	1	0	0	1	0	hsa-miR-3682-3p				-0.22	-0.22	N/A
EPPIN	ENST00000555685.1	epididymal peptidase inhibitor	5	1	0	0	1	0	hsa-miR-3682-3p				-0.22	-0.22	N/A
EFNB2	ENST00000245323.4	ephrin-B2	25	2	1	0	1	0	hsa-miR-3682-3p				-0.22	-0.22	N/A
TMEM212	ENST00000334567.5	transmembrane protein 212	5	1	1	0	0	0	hsa-miR-3682-3p				-0.22	-0.22	N/A
SOX2	ENST00000325404.1	SRY (sex determining region Y)-box 2	506	1	0	1	0	0	hsa-miR-3682-3p				-0.22	-0.22	N/A
SPTAN1	ENST00000372731.4	spectrin, alpha, non-erythrocytic 1	18	1	0	0	1	0	hsa-miR-3682-3p				-0.22	-0.22	N/A
TAS2R14	ENST00000537503.1	taste receptor, type 2, member 14	22	1	0	1	0	0	hsa-miR-3682-3p				-0.22	-0.22	N/A
FAM86B1	ENST00000448228.2	family with sequence similarity 86, member B1	5	1	0	0	1	0	hsa-miR-3682-3p				-0.22	-0.22	N/A
DHFR	ENST00000511032.1	dihydrofolate reductase	5	1	0	0	1	0	hsa-miR-3682-3p				-0.22	-0.22	N/A
AMD1	ENST00000368885.3	adenosylmethionine decarboxylase 1	725	1	0	1	0	1	hsa-miR-3682-3p				-0.22	-0.24	N/A
RERG	ENST00000256953.2	RAS-like, estrogen-regulated, growth inhibitor	162	1	0	1	0	0	hsa-miR-3682-3p				-0.22	-0.23	N/A
CASC4	ENST00000360824.3	cancer susceptibility candidate 4	5	1	0	0	1	0	hsa-miR-3682-3p				-0.21	-0.21	N/A
ZNF599	ENST00000587354.2	zinc finger protein 599	92	1	0	0	1	1	hsa-miR-3682-3p				-0.21	-0.21	N/A
MAATS1	ENST00000273390.5	MYCBP-associated, testis expressed 1	5	1	0	0	1	0	hsa-miR-3682-3p				-0.21	-0.21	N/A
DDX6	ENST00000264018.4	DEAD (Asp-Glu-Ala-Asp) box helicase 6	11	1	0	1	0	1	hsa-miR-3682-3p				-0.21	-0.21	N/A
TRIM26	ENST00000437089.1	tripartite motif containing 26	102	2	0	1	1	0	hsa-miR-3682-3p				-0.21	-0.22	N/A
FAS	ENST00000352159.4	Fas cell surface death receptor	378	3	0	1	2	1	hsa-miR-3682-3p				-0.21	-0.5	N/A
TERF1	ENST00000276602.6	telomeric repeat binding factor (NIMA-interacting) 1	5	1	0	0	1	1	hsa-miR-3682-3p				-0.21	-0.21	N/A
ZNF83	ENST00000594682.2	zinc finger protein 83	78	1	0	0	1	1	hsa-miR-3682-3p				-0.21	-0.25	N/A
UBXN2B	ENST00000399598.2	UBX domain protein 2B	157	1	0	0	1	2	hsa-miR-3682-3p				-0.21	-0.21	N/A
CDKN2A	ENST00000498124.1	cyclin-dependent kinase inhibitor 2A	354	1	0	0	1	0	hsa-miR-3682-3p				-0.21	-0.21	N/A
ZNF24	ENST00000589881.1	zinc finger protein 24	1796	1	0	0	1	1	hsa-miR-3682-3p				-0.21	-0.21	N/A
PPTC7	ENST00000354300.3	PTC7 protein phosphatase homolog (S. cerevisiae)	817	2	0	0	2	1	hsa-miR-3682-3p				-0.21	-0.34	N/A
TUBB1	ENST00000217133.1	tubulin, beta 1 class VI	5	1	0	0	1	2	hsa-miR-3682-3p				-0.21	-0.21	N/A
GPR150	ENST00000380007.2	G protein-coupled receptor 150	5	1	0	1	0	0	hsa-miR-3682-3p				-0.21	-0.21	N/A
MAGEA10	ENST00000370323.4	melanoma antigen family A, 10	5	1	0	1	0	0	hsa-miR-3682-3p				-0.21	-0.21	N/A
TCERG1L	ENST00000368642.4	transcription elongation regulator 1-like	5	1	0	0	1	0	hsa-miR-3682-3p				-0.21	-0.21	N/A
SLC30A1	ENST00000367001.4	solute carrier family 30 (zinc transporter), member 1	831	2	0	1	1	0	hsa-miR-3682-3p				-0.21	-0.3	N/A
ACTR3	ENST00000263238.2	ARP3 actin-related protein 3 homolog (yeast)	816	1	1	0	0	0	hsa-miR-3682-3p				-0.21	-0.22	N/A
CEP128	ENST00000281129.3	centrosomal protein 128kDa	280	2	0	2	0	1	hsa-miR-3682-3p				-0.21	-0.31	N/A
GMPS	ENST00000496455.2	guanine monphosphate synthase	867	4	1	1	2	0	hsa-miR-3682-3p				-0.21	-0.23	N/A
ZNF45	ENST00000269973.5	zinc finger protein 45	359	1	0	0	1	1	hsa-miR-3682-3p				-0.21	-0.26	N/A
ATP13A5	ENST00000342358.4	ATPase type 13A5	5	1	0	1	0	0	hsa-miR-3682-3p				-0.21	-0.21	N/A
TAF1A	ENST00000543857.1	TATA box binding protein (TBP)-associated factor, RNA polymerase I, A, 48kDa	18	1	0	1	0	0	hsa-miR-3682-3p				-0.21	-0.21	N/A
ZMYND11	ENST00000381591.1	zinc finger, MYND-type containing 11	43	2	0	2	0	1	hsa-miR-3682-3p				-0.21	-0.27	N/A
MMRN2	ENST00000372027.5	multimerin 2	10	1	0	1	0	0	hsa-miR-3682-3p				-0.21	-0.21	N/A
ADAMDEC1	ENST00000256412.4	ADAM-like, decysin 1	5	1	0	0	1	0	hsa-miR-3682-3p				-0.21	-0.21	N/A
POLR1D	ENST00000399697.3	polymerase (RNA) I polypeptide D, 16kDa	2372	2	0	0	2	0	hsa-miR-3682-3p				-0.21	-0.32	N/A
TMEM237	ENST00000409444.2	transmembrane protein 237	2209	1	0	1	0	0	hsa-miR-3682-3p				-0.21	-0.23	N/A
MARK4	ENST00000300843.4	MAP/microtubule affinity-regulating kinase 4	192	1	1	0	0	0	hsa-miR-3682-3p				-0.21	-0.21	N/A
MICU3	ENST00000318063.5	mitochondrial calcium uptake family, member 3	9	1	0	1	0	0	hsa-miR-3682-3p				-0.21	-0.21	N/A
TNFSF15	ENST00000374045.4	tumor necrosis factor (ligand) superfamily, member 15	29	1	0	1	0	1	hsa-miR-3682-3p				-0.21	-0.21	N/A
CASP12	ENST00000422698.2	caspase 12 (gene/pseudogene)	5	1	0	0	1	0	hsa-miR-3682-3p				-0.21	-0.21	N/A
LOX	ENST00000231004.4	lysyl oxidase	3441	3	1	1	1	2	hsa-miR-3682-3p				-0.21	-0.7	N/A
OLFML1	ENST00000329293.3	olfactomedin-like 1	5	1	1	0	0	0	hsa-miR-3682-3p				-0.21	-0.21	N/A
MYCBP	ENST00000397572.2	MYC binding protein	85	1	0	0	1	0	hsa-miR-3682-3p				-0.21	-0.25	N/A
STARD5	ENST00000302824.6	StAR-related lipid transfer (START) domain containing 5	28	3	0	0	3	0	hsa-miR-3682-3p				-0.21	-0.33	N/A
JAKMIP3	ENST00000298622.4	Janus kinase and microtubule interacting protein 3	5	2	0	0	2	0	hsa-miR-3682-3p				-0.21	-0.21	N/A
BEST3	ENST00000488961.1	bestrophin 3	5	1	0	0	1	0	hsa-miR-3682-3p				-0.21	-0.21	N/A
FBN1	ENST00000316623.5	fibrillin 1	798	1	0	0	1	0	hsa-miR-3682-3p				-0.21	-0.21	N/A
SMAD9	ENST00000399275.2	SMAD family member 9	62	2	0	1	1	2	hsa-miR-3682-3p				-0.21	-0.24	N/A
SYAP1	ENST00000380155.3	synapse associated protein 1	2689	3	0	0	3	0	hsa-miR-3682-3p				-0.21	-0.37	N/A
PATL2	ENST00000560775.1	protein associated with topoisomerase II homolog 2 (yeast)	9	1	0	0	1	0	hsa-miR-3682-3p				-0.21	-0.21	N/A
SRP19	ENST00000282999.3	signal recognition particle 19kDa	243	1	0	1	0	0	hsa-miR-3682-3p				-0.21	-0.21	N/A
RP11-332O19.5	ENST00000441178.2	rcRPE protein	5	1	0	0	1	0	hsa-miR-3682-3p				-0.21	-0.21	N/A
SIPA1L1	ENST00000555818.1	signal-induced proliferation-associated 1 like 1	291	1	0	0	1	0	hsa-miR-3682-3p				-0.21	-0.21	N/A
RDX	ENST00000343115.4	radixin	44	3	0	1	2	0	hsa-miR-3682-3p				-0.21	-0.21	N/A
ZNF235	ENST00000291182.4	zinc finger protein 235	69	1	1	0	0	0	hsa-miR-3682-3p				-0.21	-0.21	N/A
MARC2	ENST00000366913.3	mitochondrial amidoxime reducing component 2	213	1	0	0	1	0	hsa-miR-3682-3p				-0.21	-0.21	N/A
ADAM10	ENST00000260408.3	ADAM metallopeptidase domain 10	385	1	1	0	0	1	hsa-miR-3682-3p				-0.21	-0.22	N/A
ACVR1C	ENST00000243349.8	activin A receptor, type IC	27	1	1	0	0	0	hsa-miR-3682-3p				-0.21	-0.22	N/A
KLF14	ENST00000310992.4	Kruppel-like factor 14	8	1	0	1	0	0	hsa-miR-3682-3p				-0.2	-0.2	N/A
SLC15A5	ENST00000344941.3	solute carrier family 15, member 5	5	1	0	1	0	0	hsa-miR-3682-3p				-0.2	-0.2	N/A
ATP1A2	ENST00000361216.3	ATPase, Na+/K+ transporting, alpha 2 polypeptide	5	1	1	0	0	0	hsa-miR-3682-3p				-0.2	-0.2	N/A
MDH2	ENST00000315758.5	malate dehydrogenase 2, NAD (mitochondrial)	9055	1	0	0	1	0	hsa-miR-3682-3p				-0.2	-0.21	N/A
TMTC3	ENST00000266712.6	transmembrane and tetratricopeptide repeat containing 3	406	2	0	1	1	1	hsa-miR-3682-3p				-0.2	-0.21	N/A
ZBTB26	ENST00000373656.3	zinc finger and BTB domain containing 26	83	1	1	0	0	0	hsa-miR-3682-3p				-0.2	-0.22	N/A
AL138847.1	ENST00000593719.1	CDNA FLJ26506 fis, clone KDN07105; Uncharacterized protein	5	1	0	0	1	0	hsa-miR-3682-3p				-0.2	-0.2	N/A
ADH4	ENST00000508393.1	alcohol dehydrogenase 4 (class II), pi polypeptide	5	1	0	1	0	0	hsa-miR-3682-3p				-0.2	-0.2	N/A
CCL8	ENST00000394620.1	chemokine (C-C motif) ligand 8	5	1	0	0	1	0	hsa-miR-3682-3p				-0.2	-0.2	N/A
UNC119	ENST00000301032.4	unc-119 homolog (C. elegans)	49	1	0	1	0	0	hsa-miR-3682-3p				-0.2	-0.2	N/A
AP001652.1	ENST00000454512.1	Uncharacterized protein; cDNA FLJ60524	5	1	0	1	0	0	hsa-miR-3682-3p				-0.2	-0.2	N/A
EML2	ENST00000245925.3	echinoderm microtubule associated protein like 2	40	1	0	1	0	0	hsa-miR-3682-3p				-0.2	-0.2	N/A
OLFM4	ENST00000219022.2	olfactomedin 4	5	1	0	1	0	1	hsa-miR-3682-3p				-0.2	-0.2	N/A
PRKAA1	ENST00000397128.2	protein kinase, AMP-activated, alpha 1 catalytic subunit	1415	2	0	2	0	0	hsa-miR-3682-3p				-0.2	-0.49	N/A
PARP11	ENST00000427057.2	poly (ADP-ribose) polymerase family, member 11	75	2	0	2	0	0	hsa-miR-3682-3p				-0.2	-0.2	N/A
SHE	ENST00000304760.2	Src homology 2 domain containing E	9	3	1	0	2	0	hsa-miR-3682-3p				-0.2	-0.24	N/A
SPANXN3	ENST00000370503.2	SPANX family, member N3	5	1	0	0	1	0	hsa-miR-3682-3p				-0.2	-0.2	N/A
C12orf36	ENST00000318426.2	chromosome 12 open reading frame 36	5	1	0	0	1	0	hsa-miR-3682-3p				-0.2	-0.2	N/A
PEG10	ENST00000482108.1	paternally expressed 10	8778	2	0	1	1	1	hsa-miR-3682-3p				-0.2	-0.2	N/A
GPR135	ENST00000395116.1	G protein-coupled receptor 135	40	3	2	0	1	0	hsa-miR-3682-3p				-0.2	-0.28	N/A
ADPGK	ENST00000311669.8	ADP-dependent glucokinase	1938	1	0	0	1	0	hsa-miR-3682-3p				-0.2	-0.2	N/A
CCL21	ENST00000259607.2	chemokine (C-C motif) ligand 21	5	1	0	0	1	0	hsa-miR-3682-3p				-0.2	-0.2	N/A
C12orf54	ENST00000314014.2	chromosome 12 open reading frame 54	5	1	0	0	1	0	hsa-miR-3682-3p				-0.2	-0.2	N/A
ESM1	ENST00000381405.4	endothelial cell-specific molecule 1	10	1	0	1	0	0	hsa-miR-3682-3p				-0.2	-0.2	N/A
CACNA2D3	ENST00000474759.1	calcium channel, voltage-dependent, alpha 2/delta subunit 3	8	1	0	1	0	0	hsa-miR-3682-3p				-0.2	-0.2	N/A
DNAJC4	ENST00000355040.4	DnaJ (Hsp40) homolog, subfamily C, member 4	67	1	0	0	1	0	hsa-miR-3682-3p				-0.2	-0.2	N/A
MPZL3	ENST00000278949.4	myelin protein zero-like 3	59	1	0	0	1	1	hsa-miR-3682-3p				-0.2	-0.2	N/A
DKFZP779L1853	ENST00000595310.1		5	1	0	0	1	0	hsa-miR-3682-3p				-0.2	-0.2	N/A
MPPE1	ENST00000588072.1	metallophosphoesterase 1	1134	1	1	0	0	0	hsa-miR-3682-3p				-0.2	-0.42	N/A
FAM120AOS	ENST00000423591.1	family with sequence similarity 120A opposite strand	258	1	0	0	1	2	hsa-miR-3682-3p				-0.2	-0.24	N/A
VAMP3	ENST00000054666.6	vesicle-associated membrane protein 3	515	1	1	0	0	0	hsa-miR-3682-3p				-0.2	-0.31	N/A
RAB28	ENST00000338176.4	RAB28, member RAS oncogene family	302	1	0	0	1	0	hsa-miR-3682-3p				-0.2	-0.2	N/A
C17orf97	ENST00000360127.6	chromosome 17 open reading frame 97	78	1	0	0	1	0	hsa-miR-3682-3p				-0.2	-0.2	N/A
FAM149B1	ENST00000242505.6	family with sequence similarity 149, member B1	33	2	0	0	2	1	hsa-miR-3682-3p				-0.2	-0.31	N/A
MRRF	ENST00000344641.3	mitochondrial ribosome recycling factor	85	1	1	0	0	0	hsa-miR-3682-3p				-0.2	-0.2	N/A
TNS3	ENST00000311160.9	tensin 3	28	1	0	1	0	2	hsa-miR-3682-3p				-0.2	-0.2	N/A
CHAD	ENST00000258969.4	chondroadherin	5	1	0	0	1	1	hsa-miR-3682-3p				-0.2	-0.2	N/A
MAPK8	ENST00000374182.3	mitogen-activated protein kinase 8	227	2	0	0	2	0	hsa-miR-3682-3p				-0.2	-0.32	N/A
ITPR2	ENST00000381340.3	inositol 1,4,5-trisphosphate receptor, type 2	334	1	0	0	1	1	hsa-miR-3682-3p				-0.2	-0.23	N/A
RBBP5	ENST00000264515.6	retinoblastoma binding protein 5	166	1	0	0	1	3	hsa-miR-3682-3p				-0.2	-0.29	N/A
ATOH7	ENST00000373673.3	atonal homolog 7 (Drosophila)	11	1	0	0	1	0	hsa-miR-3682-3p				-0.2	-0.2	N/A
SLC1A2	ENST00000278379.3	solute carrier family 1 (glial high affinity glutamate transporter), member 2	5	2	1	0	1	3	hsa-miR-3682-3p				-0.2	-0.2	N/A
NPVF	ENST00000222674.2	neuropeptide VF precursor	5	1	0	0	1	0	hsa-miR-3682-3p				-0.2	-0.2	N/A
ITGB8	ENST00000222573.4	integrin, beta 8	17	2	1	1	0	0	hsa-miR-3682-3p				-0.2	-0.24	N/A
IDE	ENST00000265986.6	insulin-degrading enzyme	446	1	0	0	1	3	hsa-miR-3682-3p				-0.2	-0.31	N/A
USP27X	ENST00000508866.2	ubiquitin specific peptidase 27, X-linked	260	1	0	1	0	0	hsa-miR-3682-3p				-0.2	-0.2	N/A
OVOL2	ENST00000278780.6	ovo-like 2 (Drosophila)	17	1	0	0	1	0	hsa-miR-3682-3p				-0.2	-0.2	N/A
GSTCD	ENST00000515279.1	glutathione S-transferase, C-terminal domain containing	411	1	0	0	1	1	hsa-miR-3682-3p				-0.2	-0.2	N/A
SLC2A13	ENST00000280871.4	solute carrier family 2 (facilitated glucose transporter), member 13	47	2	1	0	1	0	hsa-miR-3682-3p				-0.2	-0.25	N/A
UBR3	ENST00000272793.5	ubiquitin protein ligase E3 component n-recognin 3 (putative)	200	1	1	0	0	0	hsa-miR-3682-3p				-0.2	-0.25	N/A
KIAA1257	ENST00000265068.5	KIAA1257	5	1	0	1	0	1	hsa-miR-3682-3p				-0.2	-0.2	N/A
BOD1L2	ENST00000585477.1	biorientation of chromosomes in cell division 1-like 2	5	1	0	1	0	0	hsa-miR-3682-3p				-0.2	-0.2	N/A
PRRT2	ENST00000300797.6	proline-rich transmembrane protein 2	33	2	0	1	1	0	hsa-miR-3682-3p				-0.2	-0.2	N/A
AIRE	ENST00000329347.4	autoimmune regulator	23	1	0	1	0	0	hsa-miR-3682-3p				-0.2	-0.27	N/A
TTC39B	ENST00000512701.2	tetratricopeptide repeat domain 39B	161	3	1	1	1	1	hsa-miR-3682-3p				-0.2	-0.24	N/A
AC104472.1	ENST00000399242.2	CDNA FLJ26134 fis, clone TMS03713; Uncharacterized protein	5	1	0	0	1	0	hsa-miR-3682-3p				-0.2	-0.2	N/A
PLEKHB1	ENST00000354190.5	pleckstrin homology domain containing, family B (evectins) member 1	529	1	1	0	0	0	hsa-miR-3682-3p				-0.2	-0.2	N/A
ZNF606	ENST00000341164.4	zinc finger protein 606	14	1	0	1	0	0	hsa-miR-3682-3p				-0.2	-0.2	N/A
ABHD2	ENST00000352732.5	abhydrolase domain containing 2	210	2	0	2	0	1	hsa-miR-3682-3p				-0.2	-0.21	N/A
ROGDI	ENST00000322048.7	rogdi homolog (Drosophila)	183	1	0	0	1	0	hsa-miR-3682-3p				-0.2	-0.2	N/A
DPP10	ENST00000410059.1	dipeptidyl-peptidase 10 (non-functional)	5	1	0	1	0	2	hsa-miR-3682-3p				-0.2	-0.2	N/A
CSGALNACT2	ENST00000374466.3	chondroitin sulfate N-acetylgalactosaminyltransferase 2	128	1	0	1	0	0	hsa-miR-3682-3p				-0.2	-0.2	N/A
DSG4	ENST00000359747.4	desmoglein 4	5	1	0	0	1	0	hsa-miR-3682-3p				-0.2	-0.2	N/A
STXBP1	ENST00000373302.3	syntaxin binding protein 1	295	1	0	1	0	2	hsa-miR-3682-3p				-0.19	-0.23	N/A
LARS2	ENST00000415258.1	leucyl-tRNA synthetase 2, mitochondrial	316	1	0	1	0	1	hsa-miR-3682-3p				-0.19	-0.22	N/A
NSUN7	ENST00000316607.5	NOP2/Sun domain family, member 7	9	1	0	0	1	1	hsa-miR-3682-3p				-0.19	-0.19	N/A
DHRS9	ENST00000602501.1	dehydrogenase/reductase (SDR family) member 9	5	1	0	1	0	0	hsa-miR-3682-3p				-0.19	-0.19	N/A
CD209	ENST00000301357.8	CD209 molecule	5	1	0	0	1	0	hsa-miR-3682-3p				-0.19	-0.19	N/A
HIST1H2BN	ENST00000606613.1	histone cluster 1, H2bn	29	3	1	2	0	0	hsa-miR-3682-3p				-0.19	-0.53	N/A
ZHX1-C8ORF76	ENST00000357082.4	ZHX1-C8ORF76 readthrough	5	1	0	0	1	0	hsa-miR-3682-3p				-0.19	-0.19	N/A
RNF38	ENST00000259605.6	ring finger protein 38	348	1	1	0	0	0	hsa-miR-3682-3p				-0.19	-0.2	N/A
C10orf32	ENST00000339834.5	chromosome 10 open reading frame 32	642	2	0	0	2	0	hsa-miR-3682-3p				-0.19	-0.39	N/A
GLO1	ENST00000373365.4	glyoxalase I	1773	1	0	0	1	0	hsa-miR-3682-3p				-0.19	-0.2	N/A
AC132872.2	ENST00000598222.1	CDNA FLJ27256 fis, clone SYN09689; Uncharacterized protein	24	1	1	0	0	0	hsa-miR-3682-3p				-0.19	-0.25	N/A
ZNF213	ENST00000396878.3	zinc finger protein 213	48	2	0	0	2	0	hsa-miR-3682-3p				-0.19	-0.19	N/A
PAGR1	ENST00000609618.1	PAXIP1-associated glutamate-rich protein 1	2452	1	0	1	0	1	hsa-miR-3682-3p				-0.19	-0.28	N/A
BDP1	ENST00000380675.2	B double prime 1, subunit of RNA polymerase III transcription initiation factor IIIB	12	1	1	0	0	0	hsa-miR-3682-3p				-0.19	-0.19	N/A
ZNF625	ENST00000455799.1	zinc finger protein 625	8	1	0	0	1	0	hsa-miR-3682-3p				-0.19	-0.19	N/A
ZNF354A	ENST00000335815.2	zinc finger protein 354A	5	1	0	0	1	0	hsa-miR-3682-3p				-0.19	-0.19	N/A
SLC10A1	ENST00000216540.4	solute carrier family 10 (sodium/bile acid cotransporter), member 1	5	1	0	0	1	0	hsa-miR-3682-3p				-0.19	-0.19	N/A
RCAN3	ENST00000374395.4	RCAN family member 3	395	3	0	1	2	1	hsa-miR-3682-3p				-0.19	-0.23	N/A
C7orf71	ENST00000409974.3	chromosome 7 open reading frame 71	5	1	0	0	1	0	hsa-miR-3682-3p				-0.19	-0.19	N/A
OPN3	ENST00000366554.2	opsin 3	208	1	0	0	1	0	hsa-miR-3682-3p				-0.19	-0.19	N/A
DKK2	ENST00000285311.3	dickkopf WNT signaling pathway inhibitor 2	5	1	0	0	1	1	hsa-miR-3682-3p				-0.19	-0.19	N/A
ZNF616	ENST00000330123.5	zinc finger protein 616	45	1	0	0	1	0	hsa-miR-3682-3p				-0.19	-0.19	N/A
SH2D1A	ENST00000371139.4	SH2 domain containing 1A	5	1	0	0	1	0	hsa-miR-3682-3p				-0.19	-0.19	N/A
GATA4	ENST00000335135.4	GATA binding protein 4	5	1	0	0	1	0	hsa-miR-3682-3p				-0.19	-0.19	N/A
GNA13	ENST00000439174.2	guanine nucleotide binding protein (G protein), alpha 13	190	2*	1	0	0	0	hsa-miR-3682-3p				-0.19	-0.23	N/A
BARD1	ENST00000260947.4	BRCA1 associated RING domain 1	162	1	1	0	0	0	hsa-miR-3682-3p				-0.19	-0.2	N/A
FHL1	ENST00000394155.2	four and a half LIM domains 1	239	1	0	1	0	0	hsa-miR-3682-3p				-0.19	-0.24	N/A
POSTN	ENST00000541179.1	periostin, osteoblast specific factor	43	1	0	0	1	0	hsa-miR-3682-3p				-0.19	-0.19	N/A
ADAMTS1	ENST00000284984.3	ADAM metallopeptidase with thrombospondin type 1 motif, 1	466	1	0	0	1	0	hsa-miR-3682-3p				-0.19	-0.19	N/A
LY6K	ENST00000522591.1	lymphocyte antigen 6 complex, locus K	2718	2	0	1	1	1	hsa-miR-3682-3p				-0.19	-0.49	N/A
EN2	ENST00000297375.4	engrailed homeobox 2	86	1	1	0	0	1	hsa-miR-3682-3p				-0.19	-0.31	N/A
FANCL	ENST00000403295.3	Fanconi anemia, complementation group L	1115	1	0	1	0	0	hsa-miR-3682-3p				-0.19	-0.19	N/A
PREX2	ENST00000288368.4	phosphatidylinositol-3,4,5-trisphosphate-dependent Rac exchange factor 2	11	1	0	0	1	1	hsa-miR-3682-3p				-0.19	-0.19	N/A
GNGT1	ENST00000455502.1	guanine nucleotide binding protein (G protein), gamma transducing activity polypeptide 1	5	1	0	1	0	0	hsa-miR-3682-3p				-0.19	-0.19	N/A
INIP	ENST00000374242.4	INTS3 and NABP interacting protein	423	1	0	1	0	0	hsa-miR-3682-3p				-0.19	-0.19	N/A
MYZAP	ENST00000267853.5	myocardial zonula adherens protein	10	1	0	0	1	1	hsa-miR-3682-3p				-0.19	-0.19	N/A
ZNF365	ENST00000395254.3	zinc finger protein 365	173	1	1	0	0	1	hsa-miR-3682-3p				-0.19	-0.19	N/A
TIA1	ENST00000433529.2	TIA1 cytotoxic granule-associated RNA binding protein	1370	1	0	1	0	0	hsa-miR-3682-3p				-0.19	-0.19	N/A
NEUROD6	ENST00000297142.3	neuronal differentiation 6	5	1	0	0	1	0	hsa-miR-3682-3p				-0.19	-0.19	N/A
SC5D	ENST00000264027.4	sterol-C5-desaturase	1299	2	0	1	1	1	hsa-miR-3682-3p				-0.19	-0.36	N/A
KRT34	ENST00000394001.1	keratin 34	5	1	0	0	1	0	hsa-miR-3682-3p				-0.19	-0.19	N/A
RIPPLY3	ENST00000329553.2	ripply transcriptional repressor 3	16	1	0	1	0	0	hsa-miR-3682-3p				-0.19	-0.19	N/A
UGDH	ENST00000316423.6	UDP-glucose 6-dehydrogenase	735	2	0	0	2	0	hsa-miR-3682-3p				-0.19	-0.33	N/A
CD80	ENST00000264246.3	CD80 molecule	5	1	0	1	0	0	hsa-miR-3682-3p				-0.19	-0.19	N/A
PTPN4	ENST00000263708.2	protein tyrosine phosphatase, non-receptor type 4 (megakaryocyte)	215	3*	0	1	1	2	hsa-miR-3682-3p				-0.19	-0.24	N/A
C8A	ENST00000361249.3	complement component 8, alpha polypeptide	5	1	0	0	1	1	hsa-miR-3682-3p				-0.19	-0.19	N/A
ZNF705B	ENST00000443676.1	zinc finger protein 705B	5	1	0	0	1	0	hsa-miR-3682-3p				-0.19	-0.19	N/A
ZNF705D	ENST00000400085.3	zinc finger protein 705D	5	1	0	0	1	0	hsa-miR-3682-3p				-0.19	-0.19	N/A
TRABD2A	ENST00000409133.1	TraB domain containing 2A	94	1	0	0	1	0	hsa-miR-3682-3p				-0.18	-0.18	N/A
DNAJB11	ENST00000439351.1	DnaJ (Hsp40) homolog, subfamily B, member 11	2894	1	0	0	1	0	hsa-miR-3682-3p				-0.18	-0.22	N/A
EIF3H	ENST00000521861.1	eukaryotic translation initiation factor 3, subunit H	27	1	1	0	0	0	hsa-miR-3682-3p				-0.18	-0.28	N/A
TMEM47	ENST00000275954.3	transmembrane protein 47	129	1	1	0	0	0	hsa-miR-3682-3p				-0.18	-0.25	N/A
PHF5A	ENST00000216252.3	PHD finger protein 5A	317	1	0	0	1	0	hsa-miR-3682-3p				-0.18	-0.18	N/A
RPE65	ENST00000262340.5	retinal pigment epithelium-specific protein 65kDa	5	1	0	1	0	0	hsa-miR-3682-3p				-0.18	-0.18	N/A
ZC3H11A	ENST00000332127.4	zinc finger CCCH-type containing 11A	71	1	0	1	0	0	hsa-miR-3682-3p				-0.18	-0.18	N/A
MAP10	ENST00000418460.1	microtubule-associated protein 10	5	1	0	0	1	0	hsa-miR-3682-3p				-0.18	-0.18	N/A
C4orf26	ENST00000311623.4	chromosome 4 open reading frame 26	5	1	0	0	1	0	hsa-miR-3682-3p				-0.18	-0.18	N/A
AKT3	ENST00000366539.1	v-akt murine thymoma viral oncogene homolog 3	168	1	0	1	0	1	hsa-miR-3682-3p				-0.18	-0.18	N/A
ARL11	ENST00000282026.1	ADP-ribosylation factor-like 11	5	1	0	1	0	0	hsa-miR-3682-3p				-0.18	-0.18	N/A
TBCK	ENST00000273980.5	TBC1 domain containing kinase	20	1	0	0	1	0	hsa-miR-3682-3p				-0.18	-0.18	N/A
KBTBD6	ENST00000379485.1	kelch repeat and BTB (POZ) domain containing 6	51	2	0	1	1	0	hsa-miR-3682-3p				-0.18	-0.18	N/A
GALNT7	ENST00000265000.4	UDP-N-acetyl-alpha-D-galactosamine:polypeptide N-acetylgalactosaminyltransferase 7 (GalNAc-T7)	953	1	0	1	0	0	hsa-miR-3682-3p				-0.18	-0.18	N/A
SP140L	ENST00000415673.2	SP140 nuclear body protein-like	7	1	0	0	1	2	hsa-miR-3682-3p				-0.18	-0.19	N/A
CR769776.1	ENST00000414341.2	LOC441426 protein; Uncharacterized protein	5	1	0	1	0	0	hsa-miR-3682-3p				-0.18	-0.18	N/A
FAM49A	ENST00000381323.3	family with sequence similarity 49, member A	38	2	1	0	1	0	hsa-miR-3682-3p				-0.18	-0.28	N/A
FSD2	ENST00000334574.8	fibronectin type III and SPRY domain containing 2	5	1	0	0	1	0	hsa-miR-3682-3p				-0.18	-0.18	N/A
TMEM163	ENST00000281924.6	transmembrane protein 163	24	1	0	0	1	0	hsa-miR-3682-3p				-0.18	-0.18	N/A
RUNX2	ENST00000371432.3	runt-related transcription factor 2	105	1	1	0	0	1	hsa-miR-3682-3p				-0.18	-0.18	N/A
FYB	ENST00000351578.6	FYN binding protein	5	1	0	0	1	1	hsa-miR-3682-3p				-0.18	-0.18	N/A
KRTAP24-1	ENST00000340345.4	keratin associated protein 24-1	5	1	0	1	0	0	hsa-miR-3682-3p				-0.18	-0.18	N/A
CDX4	ENST00000373514.2	caudal type homeobox 4	5	1	0	0	1	0	hsa-miR-3682-3p				-0.18	-0.18	N/A
IL33	ENST00000381434.3	interleukin 33	8	1	0	1	0	0	hsa-miR-3682-3p				-0.18	-0.18	N/A
SAYSD1	ENST00000373249.1	SAYSVFN motif domain containing 1	543	1	0	0	1	0	hsa-miR-3682-3p				-0.18	-0.2	N/A
HBS1L	ENST00000367837.5	HBS1-like (S. cerevisiae)	2367	1	0	0	1	1	hsa-miR-3682-3p				-0.18	-0.31	N/A
KIR3DX1	ENST00000335056.3	killer cell immunoglobulin-like receptor, three domains, X1	5	1	0	1	0	0	hsa-miR-3682-3p				-0.18	-0.18	N/A
MUC19	ENST00000454784.4	mucin 19, oligomeric	5	18	0	0	18	2	hsa-miR-3682-3p				-0.18	-0.18	N/A
PCMTD1	ENST00000360540.5	protein-L-isoaspartate (D-aspartate) O-methyltransferase domain containing 1	136	1	0	1	0	0	hsa-miR-3682-3p				-0.18	-0.19	N/A
CCT4	ENST00000394440.3	chaperonin containing TCP1, subunit 4 (delta)	153	1	0	1	0	0	hsa-miR-3682-3p				-0.18	-0.21	N/A
IRAK3	ENST00000261233.4	interleukin-1 receptor-associated kinase 3	13	3	0	0	3	2	hsa-miR-3682-3p				-0.18	-0.21	N/A
CTGF	ENST00000367976.3	connective tissue growth factor	10083	1	1	0	0	0	hsa-miR-3682-3p				-0.18	-0.18	N/A
KIAA1211	ENST00000504228.1	KIAA1211	631	1	1	0	0	0	hsa-miR-3682-3p				-0.18	-0.18	N/A
C16orf72	ENST00000327827.7	chromosome 16 open reading frame 72	379	1	0	0	1	0	hsa-miR-3682-3p				-0.18	-0.18	N/A
GFRA1	ENST00000439649.3	GDNF family receptor alpha 1	69	3	0	1	2	0	hsa-miR-3682-3p				-0.18	-0.26	N/A
SMYD1	ENST00000419482.2	SET and MYND domain containing 1	5	2	0	1	1	0	hsa-miR-3682-3p				-0.18	-0.18	N/A
NPTX2	ENST00000265634.3	neuronal pentraxin II	56	1	0	0	1	1	hsa-miR-3682-3p				-0.18	-0.18	N/A
AMBN	ENST00000322937.6	ameloblastin (enamel matrix protein)	5	1	0	0	1	0	hsa-miR-3682-3p				-0.18	-0.18	N/A
SLC25A40	ENST00000341119.5	solute carrier family 25, member 40	405	1	0	0	1	0	hsa-miR-3682-3p				-0.18	-0.21	N/A
EFCC1	ENST00000436022.2	EF-hand and coiled-coil domain containing 1	5	1	0	0	1	0	hsa-miR-3682-3p				-0.18	-0.18	N/A
KL	ENST00000380099.3	klotho	5	1	0	1	0	0	hsa-miR-3682-3p				-0.18	-0.18	N/A
PCDHB4	ENST00000194152.1	protocadherin beta 4	5	1	0	1	0	0	hsa-miR-3682-3p				-0.18	-0.18	N/A
EIF4B	ENST00000262056.9	eukaryotic translation initiation factor 4B	37	1	1	0	0	0	hsa-miR-3682-3p				-0.18	-0.18	N/A
FCHSD1	ENST00000435817.2	FCH and double SH3 domains 1	364	1	0	1	0	0	hsa-miR-3682-3p				-0.18	-0.18	N/A
BCAT1	ENST00000261192.7	branched chain amino-acid transaminase 1, cytosolic	1346	1	0	0	1	1	hsa-miR-3682-3p				-0.18	-0.18	N/A
EFCAB1	ENST00000433756.1	EF-hand calcium binding domain 1	5	1	0	1	0	0	hsa-miR-3682-3p				-0.18	-0.18	N/A
FAM156A	ENST00000356333.4	family with sequence similarity 156, member A	5	1	0	0	1	0	hsa-miR-3682-3p				-0.18	-0.18	N/A
CACNG7	ENST00000391767.1	calcium channel, voltage-dependent, gamma subunit 7	5	1	0	0	1	0	hsa-miR-3682-3p				-0.18	-0.18	N/A
ZNF654	ENST00000309495.5	zinc finger protein 654	456	2	1	0	1	0	hsa-miR-3682-3p				-0.18	-0.18	N/A
FAM156B	ENST00000430150.2	family with sequence similarity 156, member B	5	1	0	0	1	0	hsa-miR-3682-3p				-0.18	-0.18	N/A
TRPM1	ENST00000397795.2	transient receptor potential cation channel, subfamily M, member 1	5	1	0	0	1	0	hsa-miR-3682-3p				-0.18	-0.18	N/A
ZYG11B	ENST00000294353.6	zyg-11 family member B, cell cycle regulator	975	1	0	0	1	1	hsa-miR-3682-3p				-0.18	-0.18	N/A
NADSYN1	ENST00000319023.2	NAD synthetase 1	220	1	0	0	1	0	hsa-miR-3682-3p				-0.18	-0.18	N/A
IL27	ENST00000356897.1	interleukin 27	5	1	0	0	1	0	hsa-miR-3682-3p				-0.18	-0.18	N/A
ITGBL1	ENST00000545560.2	integrin, beta-like 1 (with EGF-like repeat domains)	106	2	1	0	1	0	hsa-miR-3682-3p				-0.18	-0.2	N/A
PARG	ENST00000402038.3	poly (ADP-ribose) glycohydrolase	445	2	0	1	1	0	hsa-miR-3682-3p				-0.18	-0.37	N/A
UBL3	ENST00000380680.4	ubiquitin-like 3	431	1	0	0	1	0	hsa-miR-3682-3p				-0.18	-0.18	N/A
GPR63	ENST00000229955.3	G protein-coupled receptor 63	5	1	0	1	0	0	hsa-miR-3682-3p				-0.18	-0.18	N/A
TTLL7	ENST00000260505.8	tubulin tyrosine ligase-like family, member 7	93	2	0	0	2	0	hsa-miR-3682-3p				-0.18	-0.21	N/A
VAPA	ENST00000400000.2	VAMP (vesicle-associated membrane protein)-associated protein A, 33kDa	2926	2	0	0	2	1	hsa-miR-3682-3p				-0.18	-0.28	N/A
CDH13	ENST00000566620.1	cadherin 13	1020	1	0	0	1	0	hsa-miR-3682-3p				-0.18	-0.18	N/A
ZBTB25	ENST00000608382.1	zinc finger and BTB domain containing 25	149	3	1	1	1	1	hsa-miR-3682-3p				-0.18	-0.27	N/A
VNN1	ENST00000367928.4	vanin 1	5	1	0	1	0	1	hsa-miR-3682-3p				-0.18	-0.2	N/A
ZSCAN32	ENST00000574940.1	zinc finger and SCAN domain containing 32	8	1	0	0	1	1	hsa-miR-3682-3p				-0.17	-0.17	N/A
RTTN	ENST00000454359.1	rotatin	288	1	0	1	0	0	hsa-miR-3682-3p				-0.17	-0.17	N/A
HERPUD2	ENST00000396081.1	HERPUD family member 2	30	1	0	0	1	0	hsa-miR-3682-3p				-0.17	-0.17	N/A
KIAA0895	ENST00000297063.6	KIAA0895	1104	1	1	0	0	0	hsa-miR-3682-3p				-0.17	-0.17	N/A
ZNF260	ENST00000523638.1	zinc finger protein 260	165	1	0	0	1	0	hsa-miR-3682-3p				-0.17	-0.17	N/A
LRRC55	ENST00000497933.1	leucine rich repeat containing 55	5	1	1	0	0	2	hsa-miR-3682-3p				-0.17	-0.17	N/A
YWHAH	ENST00000397492.1	tyrosine 3-monooxygenase/tryptophan 5-monooxygenase activation protein, eta polypeptide	7321	1	0	0	1	0	hsa-miR-3682-3p				-0.17	-0.17	N/A
TACR2	ENST00000373307.1	tachykinin receptor 2	5	1	0	0	1	0	hsa-miR-3682-3p				-0.17	-0.17	N/A
SKAP1	ENST00000336915.6	src kinase associated phosphoprotein 1	6	1	0	0	1	0	hsa-miR-3682-3p				-0.17	-0.17	N/A
KIAA1644	ENST00000381176.4	KIAA1644	10	2	0	0	2	1	hsa-miR-3682-3p				-0.17	-0.2	N/A
ENTPD1	ENST00000371207.3	ectonucleoside triphosphate diphosphohydrolase 1	15	4	1	0	3	0	hsa-miR-3682-3p				-0.17	-0.32	N/A
GPR156	ENST00000464295.1	G protein-coupled receptor 156	12	2	1	1	0	0	hsa-miR-3682-3p				-0.17	-0.31	N/A
TAF5	ENST00000369839.3	TAF5 RNA polymerase II, TATA box binding protein (TBP)-associated factor, 100kDa	105	1	0	1	0	0	hsa-miR-3682-3p				-0.17	-0.19	N/A
PDGFC	ENST00000502773.1	platelet derived growth factor C	238	1	0	0	1	0	hsa-miR-3682-3p				-0.17	-0.19	N/A
KCNN2	ENST00000512097.3	potassium intermediate/small conductance calcium-activated channel, subfamily N, member 2	5	1	0	1	0	0	hsa-miR-3682-3p				-0.17	-0.17	N/A
CCDC144NL	ENST00000327925.5	coiled-coil domain containing 144 family, N-terminal like	5	1	0	0	1	0	hsa-miR-3682-3p				-0.17	-0.17	N/A
SRD5A1	ENST00000274192.5	steroid-5-alpha-reductase, alpha polypeptide 1 (3-oxo-5 alpha-steroid delta 4-dehydrogenase alpha 1)	2684	2	1	1	0	0	hsa-miR-3682-3p				-0.17	-0.46	N/A
GGCT	ENST00000005374.6	gamma-glutamylcyclotransferase	117	1	0	0	1	0	hsa-miR-3682-3p				-0.17	-0.17	N/A
RANBP9	ENST00000011619.3	RAN binding protein 9	885	1	0	0	1	0	hsa-miR-3682-3p				-0.17	-0.17	N/A
IMPACT	ENST00000284202.4	impact RWD domain protein	250	1	0	1	0	0	hsa-miR-3682-3p				-0.17	-0.17	N/A
VIPR1	ENST00000433647.1	vasoactive intestinal peptide receptor 1	37	1	0	1	0	0	hsa-miR-3682-3p				-0.17	-0.17	N/A
MXI1	ENST00000332674.5	MAX interactor 1, dimerization protein	278	1	0	0	1	1	hsa-miR-3682-3p				-0.17	-0.18	N/A
RAB22A	ENST00000244040.3	RAB22A, member RAS oncogene family	484	1	0	1	0	2	hsa-miR-3682-3p				-0.17	-0.28	N/A
CERKL	ENST00000410087.3	ceramide kinase-like	8	1	0	0	1	0	hsa-miR-3682-3p				-0.17	-0.17	N/A
CD96	ENST00000352690.4	CD96 molecule	5	1	0	0	1	0	hsa-miR-3682-3p				-0.17	-0.17	N/A
RP11-204N11.1	ENST00000555187.1	Uncharacterized protein	5	1	0	0	1	0	hsa-miR-3682-3p				-0.17	-0.17	N/A
CCBL2	ENST00000370485.2	cysteine conjugate-beta lyase 2	409	1	0	0	1	1	hsa-miR-3682-3p				-0.17	-0.17	N/A
PRLR	ENST00000342362.5	prolactin receptor	95	2	1	1	0	1	hsa-miR-3682-3p				-0.17	-0.24	N/A
CLOCK	ENST00000309964.4	clock circadian regulator	86	1	0	0	1	1	hsa-miR-3682-3p				-0.17	-0.18	N/A
VDAC1	ENST00000395044.3	voltage-dependent anion channel 1	106	1	0	0	1	0	hsa-miR-3682-3p				-0.17	-0.17	N/A
PCDHB17	ENST00000539533.1	Protocadherin-psi1; Uncharacterized protein	5	1	1	0	0	0	hsa-miR-3682-3p				-0.17	-0.17	N/A
EPHA4	ENST00000281821.2	EPH receptor A4	64	3	0	0	3	0	hsa-miR-3682-3p				-0.17	-0.18	N/A
MAF	ENST00000393350.1	v-maf avian musculoaponeurotic fibrosarcoma oncogene homolog	608	2	0	1	1	0	hsa-miR-3682-3p				-0.17	-0.18	N/A
C2orf50	ENST00000381585.3	chromosome 2 open reading frame 50	5	1	0	1	0	0	hsa-miR-3682-3p				-0.17	-0.17	N/A
RALGAPA1	ENST00000389698.3	Ral GTPase activating protein, alpha subunit 1 (catalytic)	82	1	1	0	0	0	hsa-miR-3682-3p				-0.17	-0.17	N/A
IFIT2	ENST00000371826.3	interferon-induced protein with tetratricopeptide repeats 2	9	1	1	0	0	0	hsa-miR-3682-3p				-0.17	-0.17	N/A
TOPORS	ENST00000360538.2	topoisomerase I binding, arginine/serine-rich, E3 ubiquitin protein ligase	24	1	1	0	0	0	hsa-miR-3682-3p				-0.17	-0.22	N/A
EPHA3	ENST00000494014.1	EPH receptor A3	100	1	0	0	1	1	hsa-miR-3682-3p				-0.17	-0.17	N/A
ARHGEF38	ENST00000420470.2	Rho guanine nucleotide exchange factor (GEF) 38	5	1	1	0	0	0	hsa-miR-3682-3p				-0.17	-0.17	N/A
IL1RAP	ENST00000072516.3	interleukin 1 receptor accessory protein	313	1	1	0	0	0	hsa-miR-3682-3p				-0.17	-0.17	N/A
TAF1L	ENST00000242310.4	TAF1 RNA polymerase II, TATA box binding protein (TBP)-associated factor, 210kDa-like	5	1	0	1	0	0	hsa-miR-3682-3p				-0.17	-0.17	N/A
DCUN1D2	ENST00000332592.3	DCN1, defective in cullin neddylation 1, domain containing 2	17	1	0	1	0	0	hsa-miR-3682-3p				-0.17	-0.19	N/A
COX17	ENST00000261070.2	COX17 cytochrome c oxidase copper chaperone	40	1	0	1	0	0	hsa-miR-3682-3p				-0.17	-0.28	N/A
CEACAM1	ENST00000403444.3	carcinoembryonic antigen-related cell adhesion molecule 1 (biliary glycoprotein)	925	1	0	0	1	0	hsa-miR-3682-3p				-0.17	-0.17	N/A
RBM3	ENST00000354480.2	RNA binding motif (RNP1, RRM) protein 3	1325	1	0	0	1	1	hsa-miR-3682-3p				-0.17	-0.17	N/A
C12orf79	ENST00000549802.1	chromosome 12 open reading frame 79	5	1	0	0	1	0	hsa-miR-3682-3p				-0.17	-0.17	N/A
PPM1L	ENST00000498165.1	protein phosphatase, Mg2+/Mn2+ dependent, 1L	59	4	0	2	2	2	hsa-miR-3682-3p				-0.17	-0.44	N/A
TCEA1	ENST00000396401.3	transcription elongation factor A (SII), 1	20	1	0	0	1	0	hsa-miR-3682-3p				-0.17	-0.17	N/A
BCL2	ENST00000398117.1	B-cell CLL/lymphoma 2	55	2	0	2	0	0	hsa-miR-3682-3p				-0.17	-0.17	N/A
HMG20A	ENST00000336216.4	high mobility group 20A	391	1	0	0	1	1	hsa-miR-3682-3p				-0.17	-0.17	N/A
XPR1	ENST00000367590.4	xenotropic and polytropic retrovirus receptor 1	544	2	1	1	0	1	hsa-miR-3682-3p				-0.17	-0.3	N/A
PTEN	ENST00000371953.3	phosphatase and tensin homolog	118	1	0	0	1	1	hsa-miR-3682-3p				-0.17	-0.21	N/A
GABPA	ENST00000354828.3	GA binding protein transcription factor, alpha subunit 60kDa	8	1	1	0	0	0	hsa-miR-3682-3p				-0.17	-0.17	N/A
ARHGEF18	ENST00000319670.9	Rho/Rac guanine nucleotide exchange factor (GEF) 18	2596	1	1	0	0	0	hsa-miR-3682-3p				-0.17	-0.17	N/A
KLHL8	ENST00000273963.5	kelch-like family member 8	266	1	0	1	0	0	hsa-miR-3682-3p				-0.17	-0.17	N/A
VWC2L	ENST00000427124.1	von Willebrand factor C domain containing protein 2-like	5	1	0	0	1	0	hsa-miR-3682-3p				-0.17	-0.17	N/A
MEGF9	ENST00000373930.3	multiple EGF-like-domains 9	689	1	0	1	0	0	hsa-miR-3682-3p				-0.17	-0.17	N/A
DCT	ENST00000377028.5	dopachrome tautomerase	5	1	0	0	1	0	hsa-miR-3682-3p				-0.17	-0.17	N/A
C1orf109	ENST00000358011.4	chromosome 1 open reading frame 109	6	1	0	1	0	1	hsa-miR-3682-3p				-0.17	-0.17	N/A
FTSJ2	ENST00000440306.2	FtsJ RNA methyltransferase homolog 2 (E. coli)	2880	1	0	0	1	0	hsa-miR-3682-3p				-0.17	-0.17	N/A
RGS2	ENST00000235382.5	regulator of G-protein signaling 2, 24kDa	321	1	0	0	1	0	hsa-miR-3682-3p				-0.17	-0.17	N/A
PGR	ENST00000325455.5	progesterone receptor	8	3	2	1	0	2	hsa-miR-3682-3p				-0.16	-0.25	N/A
STK11	ENST00000326873.7	serine/threonine kinase 11	377	1	0	1	0	0	hsa-miR-3682-3p				-0.16	-0.22	N/A
ANAPC10	ENST00000507656.1	anaphase promoting complex subunit 10	46	1	0	1	0	0	hsa-miR-3682-3p				-0.16	-0.33	N/A
VEGFB	ENST00000309422.2	vascular endothelial growth factor B	4432	1	0	0	1	0	hsa-miR-3682-3p				-0.16	-0.16	N/A
PPARGC1A	ENST00000264867.2	peroxisome proliferator-activated receptor gamma, coactivator 1 alpha	19	2	0	0	2	0	hsa-miR-3682-3p				-0.16	-0.22	N/A
ZNF37A	ENST00000361085.5	zinc finger protein 37A	11	2	1	1	0	1	hsa-miR-3682-3p				-0.16	-0.18	N/A
C2ORF15	ENST00000302513.2	Uncharacterized protein C2orf15	166	1	0	1	0	1	hsa-miR-3682-3p				-0.16	-0.3	N/A
ALKBH1	ENST00000216489.3	alkB, alkylation repair homolog 1 (E. coli)	223	1	0	0	1	0	hsa-miR-3682-3p				-0.16	-0.16	N/A
MAGEB1	ENST00000378981.3	melanoma antigen family B, 1	5	1	0	0	1	0	hsa-miR-3682-3p				-0.16	-0.16	N/A
MAGI1	ENST00000330909.8	membrane associated guanylate kinase, WW and PDZ domain containing 1	258	3	1	0	2	0	hsa-miR-3682-3p				-0.16	-0.2	N/A
FAM3C	ENST00000359943.3	family with sequence similarity 3, member C	15	1	0	0	1	0	hsa-miR-3682-3p				-0.16	-0.16	N/A
ULBP1	ENST00000229708.3	UL16 binding protein 1	16	1	0	0	1	0	hsa-miR-3682-3p				-0.16	-0.16	N/A
DUSP19	ENST00000354221.4	dual specificity phosphatase 19	42	1	0	1	0	0	hsa-miR-3682-3p				-0.16	-0.21	N/A
HLA-DOA	ENST00000229829.5	major histocompatibility complex, class II, DO alpha	7	1	0	1	0	1	hsa-miR-3682-3p				-0.16	-0.16	N/A
DOCK8	ENST00000432829.2	dedicator of cytokinesis 8	11	1	0	0	1	0	hsa-miR-3682-3p				-0.16	-0.16	N/A
FDXACB1	ENST00000260257.4	ferredoxin-fold anticodon binding domain containing 1	60	1	0	0	1	0	hsa-miR-3682-3p				-0.16	-0.18	N/A
PIGO	ENST00000298004.5	phosphatidylinositol glycan anchor biosynthesis, class O	152	1	1	0	0	0	hsa-miR-3682-3p				-0.16	-0.18	N/A
MPL	ENST00000372470.3	myeloproliferative leukemia virus oncogene	0	1	0	0	1	0	hsa-miR-3682-3p				-0.16	-0.16	N/A
PBRM1	ENST00000356770.4	polybromo 1	689	2	0	1	1	0	hsa-miR-3682-3p				-0.16	-0.2	N/A
GHR	ENST00000230882.4	growth hormone receptor	102	1	1	0	0	0	hsa-miR-3682-3p				-0.16	-0.16	N/A
TRIM41	ENST00000315073.5	tripartite motif containing 41	494	1	0	0	1	0	hsa-miR-3682-3p				-0.16	-0.16	N/A
NAIP	ENST00000517649.1	NLR family, apoptosis inhibitory protein	5	1	0	0	1	0	hsa-miR-3682-3p				-0.16	-0.16	N/A
FAM46D	ENST00000538312.1	family with sequence similarity 46, member D	5	1	1	0	0	0	hsa-miR-3682-3p				-0.16	-0.16	N/A
MOB1A	ENST00000396049.4	MOB kinase activator 1A	963	1	0	0	1	0	hsa-miR-3682-3p				-0.16	-0.17	N/A
C16orf71	ENST00000299320.5	chromosome 16 open reading frame 71	5	1	0	0	1	0	hsa-miR-3682-3p				-0.16	-0.16	N/A
NMT2	ENST00000378165.4	N-myristoyltransferase 2	318	1	0	0	1	0	hsa-miR-3682-3p				-0.16	-0.16	N/A
CCDC82	ENST00000278520.5	coiled-coil domain containing 82	224	1	0	1	0	0	hsa-miR-3682-3p				-0.16	-0.17	N/A
FBXO48	ENST00000377957.3	F-box protein 48	13	3	1	2	0	1	hsa-miR-3682-3p				-0.16	-0.45	N/A
INSIG2	ENST00000245787.4	insulin induced gene 2	562	1	0	1	0	0	hsa-miR-3682-3p				-0.16	-0.19	N/A
KLHDC10	ENST00000335420.5	kelch domain containing 10	347	2	0	1	1	0	hsa-miR-3682-3p				-0.16	-0.19	N/A
CALD1	ENST00000361388.2	caldesmon 1	1013	2	0	1	1	0	hsa-miR-3682-3p				-0.16	-0.17	N/A
UCKL1	ENST00000358711.3	uridine-cytidine kinase 1-like 1	207	1	0	0	1	1	hsa-miR-3682-3p				-0.16	-0.16	N/A
HTR1F	ENST00000319595.4	5-hydroxytryptamine (serotonin) receptor 1F, G protein-coupled	5	1	1	0	0	0	hsa-miR-3682-3p				-0.16	-0.16	N/A
HDGF	ENST00000357325.5	hepatoma-derived growth factor	10112	1	0	0	1	0	hsa-miR-3682-3p				-0.16	-0.16	N/A
PI4K2B	ENST00000264864.6	phosphatidylinositol 4-kinase type 2 beta	931	1	0	1	0	0	hsa-miR-3682-3p				-0.16	-0.17	N/A
CD3E	ENST00000361763.4	CD3e molecule, epsilon (CD3-TCR complex)	5	1	0	0	1	0	hsa-miR-3682-3p				-0.16	-0.16	N/A
PIPOX	ENST00000323372.4	pipecolic acid oxidase	30	1	0	1	0	0	hsa-miR-3682-3p				-0.16	-0.16	N/A
SULT1B1	ENST00000310613.3	sulfotransferase family, cytosolic, 1B, member 1	5	1	0	0	1	1	hsa-miR-3682-3p				-0.16	-0.16	N/A
C11orf88	ENST00000529167.1	chromosome 11 open reading frame 88	5	1	0	0	1	0	hsa-miR-3682-3p				-0.16	-0.16	N/A
COL19A1	ENST00000322773.4	collagen, type XIX, alpha 1	5	1	0	0	1	1	hsa-miR-3682-3p				-0.16	-0.16	N/A
ARHGAP24	ENST00000395184.1	Rho GTPase activating protein 24	9	1	0	1	0	0	hsa-miR-3682-3p				-0.16	-0.16	N/A
NHLRC2	ENST00000369301.3	NHL repeat containing 2	368	3	0	0	3	0	hsa-miR-3682-3p				-0.16	-0.19	N/A
CDC20B	ENST00000334206.5	cell division cycle 20B	5	1	0	1	0	0	hsa-miR-3682-3p				-0.16	-0.16	N/A
SGCD	ENST00000435422.3	sarcoglycan, delta (35kDa dystrophin-associated glycoprotein)	39	2	1	0	1	0	hsa-miR-3682-3p				-0.16	-0.2	N/A
FGF2	ENST00000264498.3	fibroblast growth factor 2 (basic)	123	1	1	0	0	2	hsa-miR-3682-3p				-0.16	-0.28	N/A
ACSL6	ENST00000379264.2	acyl-CoA synthetase long-chain family member 6	7	2	1	0	1	0	hsa-miR-3682-3p				-0.16	-0.16	N/A
OLFM1	ENST00000371796.3	olfactomedin 1	610	1	0	0	1	0	hsa-miR-3682-3p				-0.16	-0.16	N/A
GRIA4	ENST00000527669.1	glutamate receptor, ionotropic, AMPA 4	7	1	0	1	0	0	hsa-miR-3682-3p				-0.16	-0.16	N/A
YES1	ENST00000577961.1	v-yes-1 Yamaguchi sarcoma viral oncogene homolog 1	168	1	0	0	1	0	hsa-miR-3682-3p				-0.16	-0.16	N/A
PAAF1	ENST00000544552.1	proteasomal ATPase-associated factor 1	22	1	0	0	1	0	hsa-miR-3682-3p				-0.16	-0.16	N/A
EVX2	ENST00000308618.4	even-skipped homeobox 2	9	1	0	1	0	0	hsa-miR-3682-3p				-0.16	-0.16	N/A
FAM81A	ENST00000288228.5	family with sequence similarity 81, member A	53	1	0	0	1	1	hsa-miR-3682-3p				-0.16	-0.18	N/A
TTC39A	ENST00000530004.1	tetratricopeptide repeat domain 39A	174	2	0	1	1	0	hsa-miR-3682-3p				-0.16	-0.33	N/A
SLC1A4	ENST00000234256.3	solute carrier family 1 (glutamate/neutral amino acid transporter), member 4	380	1	0	1	0	0	hsa-miR-3682-3p				-0.16	-0.17	N/A
ARL6	ENST00000463745.1	ADP-ribosylation factor-like 6	275	1	1	0	0	0	hsa-miR-3682-3p				-0.16	-0.32	N/A
ASPH	ENST00000356457.5	aspartate beta-hydroxylase	3013	1	0	0	1	0	hsa-miR-3682-3p				-0.16	-0.16	N/A
WDHD1	ENST00000360586.3	WD repeat and HMG-box DNA binding protein 1	466	2	0	1	1	0	hsa-miR-3682-3p				-0.16	-0.28	N/A
SLC36A4	ENST00000326402.4	solute carrier family 36 (proton/amino acid symporter), member 4	252	3	1	0	2	1	hsa-miR-3682-3p				-0.16	-0.29	N/A
SPP2	ENST00000168148.3	secreted phosphoprotein 2, 24kDa	5	1	0	1	0	0	hsa-miR-3682-3p				-0.16	-0.16	N/A
ZEB1	ENST00000361642.5	zinc finger E-box binding homeobox 1	59	1	0	0	1	0	hsa-miR-3682-3p				-0.16	-0.16	N/A
C9orf152	ENST00000400613.4	chromosome 9 open reading frame 152	5	1	0	0	1	1	hsa-miR-3682-3p				-0.16	-0.16	N/A
GNG2	ENST00000556752.1	guanine nucleotide binding protein (G protein), gamma 2	199	1	0	1	0	0	hsa-miR-3682-3p				-0.16	-0.23	N/A
BMP8B	ENST00000372827.3	bone morphogenetic protein 8b	88	3*	0	1	1	0	hsa-miR-3682-3p				-0.16	-0.16	N/A
GJA9	ENST00000454994.2	gap junction protein, alpha 9, 59kDa	85	1	0	0	1	0	hsa-miR-3682-3p				-0.16	-0.19	N/A
FAXC	ENST00000389677.5	failed axon connections homolog (Drosophila)	95	1	1	0	0	1	hsa-miR-3682-3p				-0.16	-0.17	N/A
RNF128	ENST00000324342.3	ring finger protein 128, E3 ubiquitin protein ligase	17	1	0	0	1	0	hsa-miR-3682-3p				-0.15	-0.15	N/A
PLA2G4E	ENST00000399518.3	phospholipase A2, group IVE	5	1	0	0	1	0	hsa-miR-3682-3p				-0.15	-0.15	N/A
SAMD9	ENST00000379958.2	sterile alpha motif domain containing 9	35	1	0	0	1	0	hsa-miR-3682-3p				-0.15	-0.15	N/A
PABPC1L2A	ENST00000373519.1	poly(A) binding protein, cytoplasmic 1-like 2A	5	1	0	0	1	0	hsa-miR-3682-3p				-0.15	-0.15	N/A
KLHL12	ENST00000367259.1	kelch-like family member 12	24	1	0	1	0	0	hsa-miR-3682-3p				-0.15	-0.15	N/A
LDLRAD3	ENST00000315571.5	low density lipoprotein receptor class A domain containing 3	90	1	1	0	0	0	hsa-miR-3682-3p				-0.15	-0.15	N/A
ENPP3	ENST00000358229.5	ectonucleotide pyrophosphatase/phosphodiesterase 3	37	1	0	1	0	0	hsa-miR-3682-3p				-0.15	-0.15	N/A
GPR173	ENST00000332582.4	G protein-coupled receptor 173	99	1	1	0	0	0	hsa-miR-3682-3p				-0.15	-0.21	N/A
PEX5	ENST00000266563.5	peroxisomal biogenesis factor 5	2114	1	1	0	0	0	hsa-miR-3682-3p				-0.15	-0.15	N/A
TVP23B	ENST00000307767.8	trans-golgi network vesicle protein 23 homolog B (S. cerevisiae)	5	1	0	0	1	0	hsa-miR-3682-3p				-0.15	-0.15	N/A
FAM169A	ENST00000380515.3	family with sequence similarity 169, member A	90	2	0	2	0	1	hsa-miR-3682-3p				-0.15	-0.17	N/A
C11orf82	ENST00000528759.1	chromosome 11 open reading frame 82	579	1	0	0	1	0	hsa-miR-3682-3p				-0.15	-0.15	N/A
FAM216B	ENST00000537894.1	family with sequence similarity 216, member B	5	1	0	1	0	1	hsa-miR-3682-3p				-0.15	-0.17	N/A
FBXL7	ENST00000504595.1	F-box and leucine-rich repeat protein 7	16	2	0	0	2	0	hsa-miR-3682-3p				-0.15	-0.15	N/A
TDRKH	ENST00000368825.3	tudor and KH domain containing	325	1	0	1	0	0	hsa-miR-3682-3p				-0.15	-0.15	N/A
ERBB3	ENST00000267101.3	v-erb-b2 avian erythroblastic leukemia viral oncogene homolog 3	926	1	0	1	0	0	hsa-miR-3682-3p				-0.15	-0.15	N/A
CHST15	ENST00000346248.5	carbohydrate (N-acetylgalactosamine 4-sulfate 6-O) sulfotransferase 15	59	2	0	0	2	0	hsa-miR-3682-3p				-0.15	-0.15	N/A
ANKRD17	ENST00000358602.4	ankyrin repeat domain 17	1334	2	0	0	2	0	hsa-miR-3682-3p				-0.15	-0.25	N/A
ZBTB47	ENST00000457842.3	zinc finger and BTB domain containing 47	81	1	0	0	1	1	hsa-miR-3682-3p				-0.15	-0.17	N/A
EFNB1	ENST00000204961.4	ephrin-B1	386	1	1	0	0	0	hsa-miR-3682-3p				-0.15	-0.15	N/A
C19orf12	ENST00000592153.1	chromosome 19 open reading frame 12	242	2*	0	0	1	0	hsa-miR-3682-3p				-0.15	-0.15	N/A
RAPGEF2	ENST00000264431.4	Rap guanine nucleotide exchange factor (GEF) 2	484	1	0	0	1	0	hsa-miR-3682-3p				-0.15	-0.15	N/A
MACROD2	ENST00000217246.4	MACRO domain containing 2	5	2	1	0	1	0	hsa-miR-3682-3p				-0.15	-0.15	N/A
FAM115C	ENST00000441159.2	family with sequence similarity 115, member C	5	1	0	0	1	1	hsa-miR-3682-3p				-0.15	-0.15	N/A
MYOZ2	ENST00000307128.5	myozenin 2	5	1	0	0	1	0	hsa-miR-3682-3p				-0.15	-0.15	N/A
IRF2BP2	ENST00000366610.3	interferon regulatory factor 2 binding protein 2	8690	1	0	0	1	0	hsa-miR-3682-3p				-0.15	-0.21	N/A
HRNR	ENST00000368801.2	hornerin	5	1	0	1	0	0	hsa-miR-3682-3p				-0.15	-0.15	N/A
LPCAT1	ENST00000283415.3	lysophosphatidylcholine acyltransferase 1	298	1	0	0	1	0	hsa-miR-3682-3p				-0.15	-0.15	N/A
GYS2	ENST00000261195.2	glycogen synthase 2 (liver)	5	1	0	0	1	0	hsa-miR-3682-3p				-0.15	-0.15	N/A
SKA1	ENST00000285116.3	spindle and kinetochore associated complex subunit 1	86	1	0	1	0	0	hsa-miR-3682-3p				-0.15	-0.17	N/A
LUZP4	ENST00000371920.3	leucine zipper protein 4	5	1	0	1	0	0	hsa-miR-3682-3p				-0.15	-0.15	N/A
TMEM30B	ENST00000555868.1	transmembrane protein 30B	10	1	0	1	0	0	hsa-miR-3682-3p				-0.15	-0.15	N/A
CCL28	ENST00000361115.4	chemokine (C-C motif) ligand 28	5	1	0	1	0	0	hsa-miR-3682-3p				-0.15	-0.15	N/A
AGPAT5	ENST00000285518.6	1-acylglycerol-3-phosphate O-acyltransferase 5	879	1	1	0	0	1	hsa-miR-3682-3p				-0.15	-0.22	N/A
PTGER4	ENST00000302472.3	prostaglandin E receptor 4 (subtype EP4)	326	1	1	0	0	0	hsa-miR-3682-3p				-0.15	-0.15	N/A
SLC38A4	ENST00000447411.1	solute carrier family 38, member 4	10	1	0	0	1	0	hsa-miR-3682-3p				-0.15	-0.15	N/A
GCSAM	ENST00000308910.4	germinal center-associated, signaling and motility	5	1	0	0	1	1	hsa-miR-3682-3p				-0.15	-0.15	N/A
KCNK17	ENST00000453413.2	potassium channel, subfamily K, member 17	5	1	0	0	1	0	hsa-miR-3682-3p				-0.15	-0.15	N/A
GREM1	ENST00000560677.1	gremlin 1, DAN family BMP antagonist	752	2	0	0	2	0	hsa-miR-3682-3p				-0.15	-0.23	N/A
NIN	ENST00000389868.3	ninein (GSK3B interacting protein)	594	1	0	0	1	0	hsa-miR-3682-3p				-0.15	-0.15	N/A
FAM211A	ENST00000409083.3	family with sequence similarity 211, member A	23	1	0	1	0	0	hsa-miR-3682-3p				-0.15	-0.15	N/A
CNIH3	ENST00000272133.3	cornichon family AMPA receptor auxiliary protein 3	28	1	0	0	1	1	hsa-miR-3682-3p				-0.15	-0.15	N/A
COX18	ENST00000295890.4	COX18 cytochrome C oxidase assembly factor	356	1	0	1	0	0	hsa-miR-3682-3p				-0.15	-0.15	N/A
SYT13	ENST00000020926.3	synaptotagmin XIII	5	1	0	0	1	1	hsa-miR-3682-3p				-0.15	-0.15	N/A
GOLGA6L2	ENST00000567107.1	golgin A6 family-like 2	5	1	0	0	1	0	hsa-miR-3682-3p				-0.15	-0.15	N/A
FGD6	ENST00000343958.4	FYVE, RhoGEF and PH domain containing 6	21	2	0	0	2	1	hsa-miR-3682-3p				-0.15	-0.22	N/A
SEMA3A	ENST00000265362.4	sema domain, immunoglobulin domain (Ig), short basic domain, secreted, (semaphorin) 3A	162	2	1	0	1	2	hsa-miR-3682-3p				-0.15	-0.43	N/A
LUZP1	ENST00000418342.1	leucine zipper protein 1	434	5	0	4	1	1	hsa-miR-3682-3p				-0.15	-0.21	N/A
ABCD3	ENST00000394233.2	ATP-binding cassette, sub-family D (ALD), member 3	53	1	0	0	1	0	hsa-miR-3682-3p				-0.15	-0.15	N/A
RWDD4	ENST00000326397.5	RWD domain containing 4	5	1	0	1	0	0	hsa-miR-3682-3p				-0.15	-0.15	N/A
SLC30A9	ENST00000264451.7	solute carrier family 30 (zinc transporter), member 9	396	1	0	0	1	1	hsa-miR-3682-3p				-0.15	-0.15	N/A
FOXP3	ENST00000376207.4	forkhead box P3	7	1	0	0	1	0	hsa-miR-3682-3p				-0.15	-0.15	N/A
C1orf158	ENST00000288048.5	chromosome 1 open reading frame 158	5	1	0	0	1	0	hsa-miR-3682-3p				-0.15	-0.15	N/A
ZNF487	ENST00000437590.2	zinc finger protein 487	20	1	0	0	1	0	hsa-miR-3682-3p				-0.15	-0.15	N/A
MAP4K5	ENST00000013125.4	mitogen-activated protein kinase kinase kinase kinase 5	634	1	0	1	0	0	hsa-miR-3682-3p				-0.15	-0.16	N/A
CHRDL1	ENST00000372045.1	chordin-like 1	5	1	0	0	1	2	hsa-miR-3682-3p				-0.15	-0.18	N/A
AC084121.16	ENST00000528972.1	Homo sapiens proline-rich protein 23C-like (LOC100133251), mRNA.	5	1	0	0	1	0	hsa-miR-3682-3p				-0.15	-0.15	N/A
F10	ENST00000375551.3	coagulation factor X	208	1	0	0	1	0	hsa-miR-3682-3p				-0.15	-0.15	N/A
RP11-1118M6.1	ENST00000533250.1	Homo sapiens proline-rich protein 23C-like (LOC100133251), mRNA.	5	1	0	0	1	0	hsa-miR-3682-3p				-0.15	-0.15	N/A
CPN2	ENST00000323830.3	carboxypeptidase N, polypeptide 2	8	1	0	0	1	0	hsa-miR-3682-3p				-0.15	-0.15	N/A
CLRN1	ENST00000327047.1	clarin 1	5	1	0	1	0	0	hsa-miR-3682-3p				-0.15	-0.15	N/A
EML5	ENST00000554922.1	echinoderm microtubule associated protein like 5	60	2	1	0	1	1	hsa-miR-3682-3p				-0.15	-0.16	N/A
SLC44A5	ENST00000370859.3	solute carrier family 44, member 5	395	1	0	0	1	1	hsa-miR-3682-3p				-0.15	-0.15	N/A
FOXJ3	ENST00000372571.1	forkhead box J3	329	1	1	0	0	0	hsa-miR-3682-3p				-0.15	-0.15	N/A
CDKN2AIPNL	ENST00000458198.2	CDKN2A interacting protein N-terminal like	133	1	0	0	1	0	hsa-miR-3682-3p				-0.15	-0.15	N/A
ZNF558	ENST00000601372.1	zinc finger protein 558	24	1	0	0	1	1	hsa-miR-3682-3p				-0.15	-0.15	N/A
MBOAT1	ENST00000541730.1	membrane bound O-acyltransferase domain containing 1	98	1	0	0	1	0	hsa-miR-3682-3p				-0.15	-0.15	N/A
DPP4	ENST00000360534.3	dipeptidyl-peptidase 4	49	1	0	1	0	0	hsa-miR-3682-3p				-0.15	-0.15	N/A
TMEM214	ENST00000238788.9	transmembrane protein 214	1344	1	0	1	0	0	hsa-miR-3682-3p				-0.15	-0.15	N/A
CMAS	ENST00000229329.2	cytidine monophosphate N-acetylneuraminic acid synthetase	444	1	0	0	1	0	hsa-miR-3682-3p				-0.14	-0.16	N/A
F11R	ENST00000368026.6	F11 receptor	2844	1	0	1	0	0	hsa-miR-3682-3p				-0.14	-0.14	N/A
DZANK1	ENST00000262547.5	double zinc ribbon and ankyrin repeat domains 1	102	1	0	0	1	0	hsa-miR-3682-3p				-0.14	-0.14	N/A
PRSS35	ENST00000369700.3	protease, serine, 35	23	1	0	1	0	0	hsa-miR-3682-3p				-0.14	-0.14	N/A
SELT	ENST00000471696.1	Selenoprotein T	538	1	0	1	0	0	hsa-miR-3682-3p				-0.14	-0.14	N/A
CCR3	ENST00000545097.1	chemokine (C-C motif) receptor 3	5	1	0	0	1	0	hsa-miR-3682-3p				-0.14	-0.14	N/A
MKNK1	ENST00000341183.5	MAP kinase interacting serine/threonine kinase 1	150	1	0	1	0	0	hsa-miR-3682-3p				-0.14	-0.14	N/A
VGLL3	ENST00000398399.2	vestigial like 3 (Drosophila)	187	2	0	0	2	0	hsa-miR-3682-3p				-0.14	-0.36	N/A
SPATA19	ENST00000299140.3	spermatogenesis associated 19	5	1	0	0	1	0	hsa-miR-3682-3p				-0.14	-0.14	N/A
ALDH1L2	ENST00000258494.9	aldehyde dehydrogenase 1 family, member L2	22	2	0	1	1	1	hsa-miR-3682-3p				-0.14	-0.27	N/A
TIPARP	ENST00000295924.7	TCDD-inducible poly(ADP-ribose) polymerase	166	1	0	1	0	0	hsa-miR-3682-3p				-0.14	-0.14	N/A
CCNJ	ENST00000265992.5	cyclin J	5	1	1	0	0	0	hsa-miR-3682-3p				-0.14	-0.14	N/A
PABPC3	ENST00000281589.3	poly(A) binding protein, cytoplasmic 3	5	1	0	0	1	0	hsa-miR-3682-3p				-0.14	-0.14	N/A
LOH12CR1	ENST00000314565.4	loss of heterozygosity, 12, chromosomal region 1	135	1	0	1	0	0	hsa-miR-3682-3p				-0.14	-0.14	N/A
CNPY1	ENST00000321736.5	canopy FGF signaling regulator 1	10	1	0	0	1	0	hsa-miR-3682-3p				-0.14	-0.17	N/A
LMBRD2	ENST00000296603.4	LMBR1 domain containing 2	211	2	0	0	2	2	hsa-miR-3682-3p				-0.14	-0.22	N/A
LAMA4	ENST00000230538.7	laminin, alpha 4	605	1	0	0	1	0	hsa-miR-3682-3p				-0.14	-0.14	N/A
MAPKAPK2	ENST00000294981.4	mitogen-activated protein kinase-activated protein kinase 2	178	1	0	1	0	0	hsa-miR-3682-3p				-0.14	-0.14	N/A
PPP1R13L	ENST00000360957.5	protein phosphatase 1, regulatory subunit 13 like	68	1	0	0	1	0	hsa-miR-3682-3p				-0.14	-0.14	N/A
XAF1	ENST00000361842.3	XIAP associated factor 1	5	1	0	1	0	0	hsa-miR-3682-3p				-0.14	-0.14	N/A
GABRG2	ENST00000356592.3	gamma-aminobutyric acid (GABA) A receptor, gamma 2	24	2	0	1	1	0	hsa-miR-3682-3p				-0.14	-0.15	N/A
MBTPS2	ENST00000379484.5	membrane-bound transcription factor peptidase, site 2	1711	1	0	1	0	0	hsa-miR-3682-3p				-0.14	-0.14	N/A
ATAD1	ENST00000308448.7	ATPase family, AAA domain containing 1	276	2	0	0	2	1	hsa-miR-3682-3p				-0.14	-0.25	N/A
ATP8B4	ENST00000284509.6	ATPase, class I, type 8B, member 4	5	1	0	0	1	1	hsa-miR-3682-3p				-0.14	-0.14	N/A
PROM1	ENST00000447510.2	prominin 1	5	1	1	0	0	0	hsa-miR-3682-3p				-0.14	-0.14	N/A
ADAMTS9	ENST00000295903.4	ADAM metallopeptidase with thrombospondin type 1 motif, 9	5	2	0	0	2	1	hsa-miR-3682-3p				-0.14	-0.14	N/A
PCP4L1	ENST00000504449.1	Purkinje cell protein 4 like 1	23	1	0	1	0	1	hsa-miR-3682-3p				-0.14	-0.17	N/A
IPPK	ENST00000287996.3	inositol 1,3,4,5,6-pentakisphosphate 2-kinase	211	1	0	1	0	0	hsa-miR-3682-3p				-0.14	-0.15	N/A
NLN	ENST00000380985.5	neurolysin (metallopeptidase M3 family)	885	1	0	0	1	1	hsa-miR-3682-3p				-0.14	-0.16	N/A
UNC5C	ENST00000453304.1	unc-5 homolog C (C. elegans)	60	3	0	0	3	2	hsa-miR-3682-3p				-0.14	-0.18	N/A
PPME1	ENST00000328257.8	protein phosphatase methylesterase 1	343	1	0	0	1	0	hsa-miR-3682-3p				-0.14	-0.14	N/A
PPAPDC3	ENST00000372264.3	phosphatidic acid phosphatase type 2 domain containing 3	705	1	0	0	1	0	hsa-miR-3682-3p				-0.14	-0.14	N/A
HIPK3	ENST00000303296.4	homeodomain interacting protein kinase 3	933	1	0	0	1	1	hsa-miR-3682-3p				-0.14	-0.15	N/A
L2HGDH	ENST00000267436.4	L-2-hydroxyglutarate dehydrogenase	893	2	1	0	1	0	hsa-miR-3682-3p				-0.14	-0.15	N/A
LIN54	ENST00000395282.2	lin-54 homolog (C. elegans)	228	1	0	0	1	0	hsa-miR-3682-3p				-0.14	-0.15	N/A
IFIT1B	ENST00000371809.3	interferon-induced protein with tetratricopeptide repeats 1B	5	1	0	1	0	0	hsa-miR-3682-3p				-0.14	-0.14	N/A
APAF1	ENST00000333991.1	apoptotic peptidase activating factor 1	23	1	0	0	1	0	hsa-miR-3682-3p				-0.14	-0.14	N/A
CRP	ENST00000255030.5	C-reactive protein, pentraxin-related	5	1	0	0	1	0	hsa-miR-3682-3p				-0.14	-0.14	N/A
DLST	ENST00000334220.4	dihydrolipoamide S-succinyltransferase (E2 component of 2-oxo-glutarate complex)	64	1	0	0	1	0	hsa-miR-3682-3p				-0.14	-0.14	N/A
RP11-181C3.1	ENST00000501499.1	Uncharacterized protein	7	1	0	0	1	0	hsa-miR-3682-3p				-0.14	-0.14	N/A
NUFIP1	ENST00000379161.4	nuclear fragile X mental retardation protein interacting protein 1	28	1	0	1	0	0	hsa-miR-3682-3p				-0.14	-0.14	N/A
LRRC66	ENST00000343457.3	leucine rich repeat containing 66	5	1	0	0	1	0	hsa-miR-3682-3p				-0.14	-0.14	N/A
CAPZA1	ENST00000263168.3	capping protein (actin filament) muscle Z-line, alpha 1	1159	1	0	0	1	0	hsa-miR-3682-3p				-0.14	-0.14	N/A
KANK1	ENST00000382303.1	KN motif and ankyrin repeat domains 1	6	1	0	0	1	0	hsa-miR-3682-3p				-0.14	-0.14	N/A
PPAT	ENST00000264220.2	phosphoribosyl pyrophosphate amidotransferase	61	1	0	1	0	0	hsa-miR-3682-3p				-0.14	-0.22	N/A
UBE4A	ENST00000252108.3	ubiquitination factor E4A	29	2	0	1	1	0	hsa-miR-3682-3p				-0.14	-0.24	N/A
HS3ST1	ENST00000002596.5	heparan sulfate (glucosamine) 3-O-sulfotransferase 1	9	1	0	0	1	3	hsa-miR-3682-3p				-0.14	-0.2	N/A
CBX5	ENST00000209875.4	chromobox homolog 5	360	2	0	1	1	3	hsa-miR-3682-3p				-0.14	-0.34	N/A
ZCWPW2	ENST00000383768.2	zinc finger, CW type with PWWP domain 2	10	2	1	1	0	0	hsa-miR-3682-3p				-0.14	-0.29	N/A
BTD	ENST00000303498.5	biotinidase	183	1	0	0	1	3	hsa-miR-3682-3p				-0.14	-0.17	N/A
FRYL	ENST00000503238.1	FRY-like	276	1	1	0	0	1	hsa-miR-3682-3p				-0.14	-0.14	N/A
SEPT10	ENST00000397712.2	septin 10	50	1	0	0	1	0	hsa-miR-3682-3p				-0.14	-0.14	N/A
TMEM63A	ENST00000366835.3	transmembrane protein 63A	117	1	1	0	0	0	hsa-miR-3682-3p				-0.14	-0.39	N/A
GINS1	ENST00000429262.2	GINS complex subunit 1 (Psf1 homolog)	56	1	0	1	0	0	hsa-miR-3682-3p				-0.14	-0.17	N/A
SLC6A4	ENST00000401766.2	solute carrier family 6 (neurotransmitter transporter), member 4	73	1	1	0	0	1	hsa-miR-3682-3p				-0.14	-0.16	N/A
DZIP1	ENST00000347108.3	DAZ interacting zinc finger protein 1	360	1	0	0	1	0	hsa-miR-3682-3p				-0.14	-0.14	N/A
GDAP1	ENST00000220822.7	ganglioside induced differentiation associated protein 1	37	1	0	0	1	0	hsa-miR-3682-3p				-0.14	-0.14	N/A
CTD-2368P22.1	ENST00000550135.1	HCG1811579; Uncharacterized protein	25	2	0	0	2	1	hsa-miR-3682-3p				-0.14	-0.14	N/A
FAM210A	ENST00000322247.3	family with sequence similarity 210, member A	222	1	0	0	1	0	hsa-miR-3682-3p				-0.14	-0.14	N/A
ARHGAP32	ENST00000524655.1	Rho GTPase activating protein 32	13	1	0	1	0	0	hsa-miR-3682-3p				-0.14	-0.14	N/A
MTRF1L	ENST00000367231.5	mitochondrial translational release factor 1-like	7	1	0	1	0	1	hsa-miR-3682-3p				-0.14	-0.14	N/A
SLC6A2	ENST00000219833.8	solute carrier family 6 (neurotransmitter transporter), member 2	5	1	0	0	1	0	hsa-miR-3682-3p				-0.14	-0.14	N/A
MIXL1	ENST00000366810.5	Mix paired-like homeobox	16	1	0	1	0	0	hsa-miR-3682-3p				-0.14	-0.14	N/A
ZBTB8B	ENST00000609129.1	zinc finger and BTB domain containing 8B	18	1	0	1	0	1	hsa-miR-3682-3p				-0.14	-0.16	N/A
XIAP	ENST00000371199.3	X-linked inhibitor of apoptosis	153	2	0	1	1	1	hsa-miR-3682-3p				-0.14	-0.2	N/A
TTC9	ENST00000256367.2	tetratricopeptide repeat domain 9	39	2	2	0	0	0	hsa-miR-3682-3p				-0.14	-0.39	N/A
VMA21	ENST00000330374.6	VMA21 vacuolar H+-ATPase homolog (S. cerevisiae)	2162	1	0	0	1	0	hsa-miR-3682-3p				-0.14	-0.14	N/A
TC2N	ENST00000435962.2	tandem C2 domains, nuclear	604	2	0	2	0	0	hsa-miR-3682-3p				-0.14	-0.21	N/A
MTTP	ENST00000457717.1	microsomal triglyceride transfer protein	32	1	0	0	1	0	hsa-miR-3682-3p				-0.14	-0.14	N/A
RTN4RL1	ENST00000331238.6	reticulon 4 receptor-like 1	82	1	0	0	1	0	hsa-miR-3682-3p				-0.14	-0.14	N/A
TMEM40	ENST00000314124.7	transmembrane protein 40	5	1	0	0	1	0	hsa-miR-3682-3p				-0.14	-0.14	N/A
TECRL	ENST00000381210.3	trans-2,3-enoyl-CoA reductase-like	5	1	0	1	0	0	hsa-miR-3682-3p				-0.14	-0.14	N/A
CNOT10	ENST00000328834.5	CCR4-NOT transcription complex, subunit 10	3264	1	0	0	1	0	hsa-miR-3682-3p				-0.14	-0.17	N/A
GAS2L3	ENST00000547754.1	growth arrest-specific 2 like 3	478	1	1	0	0	0	hsa-miR-3682-3p				-0.14	-0.14	N/A
GABRB2	ENST00000393959.1	gamma-aminobutyric acid (GABA) A receptor, beta 2	5	2	0	1	1	0	hsa-miR-3682-3p				-0.14	-0.14	N/A
CHRNB1	ENST00000306071.2	cholinergic receptor, nicotinic, beta 1 (muscle)	56	1	0	1	0	0	hsa-miR-3682-3p				-0.14	-0.14	N/A
WDR45B	ENST00000392325.4	WD repeat domain 45B	962	1	0	0	1	0	hsa-miR-3682-3p				-0.14	-0.14	N/A
KCNK6	ENST00000263372.3	potassium channel, subfamily K, member 6	137	1	0	0	1	1	hsa-miR-3682-3p				-0.14	-0.15	N/A
RASSF8	ENST00000541490.1	Ras association (RalGDS/AF-6) domain family (N-terminal) member 8	1290	1	0	0	1	1	hsa-miR-3682-3p				-0.14	-0.14	N/A
PABPC1L2B	ENST00000373521.2	poly(A) binding protein, cytoplasmic 1-like 2B	5	1	0	0	1	0	hsa-miR-3682-3p				-0.14	-0.14	N/A
LHX3	ENST00000371746.3	LIM homeobox 3	5	1	0	0	1	0	hsa-miR-3682-3p				-0.14	-0.14	N/A
RAB44	ENST00000229824.8	RAB44, member RAS oncogene family	0	1	0	0	1	0	hsa-miR-3682-3p				-0.14	-0.14	N/A
TEX15	ENST00000256246.2	testis expressed 15	58	1	0	0	1	0	hsa-miR-3682-3p				-0.14	-0.14	N/A
TREML4	ENST00000341495.2	triggering receptor expressed on myeloid cells-like 4	5	1	0	0	1	0	hsa-miR-3682-3p				-0.14	-0.14	N/A
ZSCAN31	ENST00000439158.1	zinc finger and SCAN domain containing 31	43	1	0	0	1	0	hsa-miR-3682-3p				-0.14	-0.15	N/A
DGKH	ENST00000261491.5	diacylglycerol kinase, eta	46	2	0	1	1	3	hsa-miR-3682-3p				-0.13	-0.22	N/A
AQP4	ENST00000383168.4	aquaporin 4	10	1	1	0	0	0	hsa-miR-3682-3p				-0.13	-0.17	N/A
RPL21	ENST00000311549.6	ribosomal protein L21	76	1	0	0	1	0	hsa-miR-3682-3p				-0.13	-0.24	N/A
DDAH1	ENST00000535924.2	dimethylarginine dimethylaminohydrolase 1	46	1	0	1	0	0	hsa-miR-3682-3p				-0.13	-0.13	N/A
CLDN16	ENST00000264734.2	claudin 16	25	1	0	0	1	0	hsa-miR-3682-3p				-0.13	-0.13	N/A
HSD17B6	ENST00000554643.1	hydroxysteroid (17-beta) dehydrogenase 6	25	1	0	0	1	0	hsa-miR-3682-3p				-0.13	-0.13	N/A
FAM179B	ENST00000382233.2	family with sequence similarity 179, member B	12	2	0	0	2	0	hsa-miR-3682-3p				-0.13	-0.13	N/A
TRPC6	ENST00000344327.3	transient receptor potential cation channel, subfamily C, member 6	68	1	0	1	0	0	hsa-miR-3682-3p				-0.13	-0.13	N/A
DUSP28	ENST00000405954.1	dual specificity phosphatase 28	84	2	0	0	2	0	hsa-miR-3682-3p				-0.13	-0.23	N/A
EIF4E3	ENST00000425534.3	eukaryotic translation initiation factor 4E family member 3	475	3	0	2	1	2	hsa-miR-3682-3p				-0.13	-0.27	N/A
PNPLA8	ENST00000426128.2	patatin-like phospholipase domain containing 8	60	1	0	1	0	0	hsa-miR-3682-3p				-0.13	-0.22	N/A
TRPC5	ENST00000262839.2	transient receptor potential cation channel, subfamily C, member 5	5	1	0	0	1	0	hsa-miR-3682-3p				-0.13	-0.13	N/A
RXFP1	ENST00000307765.5	relaxin/insulin-like family peptide receptor 1	5	1	0	0	1	0	hsa-miR-3682-3p				-0.13	-0.13	N/A
CNRIP1	ENST00000409862.1	cannabinoid receptor interacting protein 1	29	1	0	1	0	0	hsa-miR-3682-3p				-0.13	-0.16	N/A
PTPRD	ENST00000381196.4	protein tyrosine phosphatase, receptor type, D	101	2	0	0	2	1	hsa-miR-3682-3p				-0.13	-0.28	N/A
STAU2	ENST00000522695.1	staufen double-stranded RNA binding protein 2	306	1	0	1	0	0	hsa-miR-3682-3p				-0.13	-0.16	N/A
MAP7D3	ENST00000316077.9	MAP7 domain containing 3	142	1	0	0	1	1	hsa-miR-3682-3p				-0.13	-0.29	N/A
STK24	ENST00000397517.2	serine/threonine kinase 24	486	1	0	1	0	0	hsa-miR-3682-3p				-0.13	-0.2	N/A
AC005481.5	ENST00000409610.1	Uncharacterized protein	5	1	0	0	1	0	hsa-miR-3682-3p				-0.13	-0.13	N/A
FSTL4	ENST00000265342.7	follistatin-like 4	60	2	0	1	1	1	hsa-miR-3682-3p				-0.13	-0.18	N/A
AKAP5	ENST00000394718.4	A kinase (PRKA) anchor protein 5	75	1	0	1	0	1	hsa-miR-3682-3p				-0.13	-0.13	N/A
ZNF442	ENST00000242804.4	zinc finger protein 442	10	2	1	0	1	1	hsa-miR-3682-3p				-0.13	-0.29	N/A
KLHDC1	ENST00000359332.2	kelch domain containing 1	5	1	0	0	1	0	hsa-miR-3682-3p				-0.13	-0.13	N/A
AL359878.1	ENST00000381466.1	Uncharacterized protein	5	1	0	1	0	0	hsa-miR-3682-3p				-0.13	-0.13	N/A
FAM135A	ENST00000418814.2	family with sequence similarity 135, member A	611	1	0	1	0	0	hsa-miR-3682-3p				-0.13	-0.13	N/A
LAMP3	ENST00000265598.3	lysosomal-associated membrane protein 3	11	1	0	0	1	0	hsa-miR-3682-3p				-0.13	-0.13	N/A
TMPRSS12	ENST00000551456.1	transmembrane (C-terminal) protease, serine 12	5	1	0	0	1	0	hsa-miR-3682-3p				-0.13	-0.13	N/A
C1orf173	ENST00000326665.5	chromosome 1 open reading frame 173	5	1	0	0	1	1	hsa-miR-3682-3p				-0.13	-0.13	N/A
CGGBP1	ENST00000309534.6	CGG triplet repeat binding protein 1	990	1	0	1	0	1	hsa-miR-3682-3p				-0.13	-0.29	N/A
UBE2H	ENST00000355621.3	ubiquitin-conjugating enzyme E2H	855	1	0	1	0	2	hsa-miR-3682-3p				-0.13	-0.16	N/A
TPMT	ENST00000309983.4	thiopurine S-methyltransferase	155	1	0	0	1	0	hsa-miR-3682-3p				-0.13	-0.16	N/A
INHA	ENST00000243786.2	inhibin, alpha	5	1	0	0	1	0	hsa-miR-3682-3p				-0.13	-0.13	N/A
CD1A	ENST00000289429.5	CD1a molecule	5	1	0	0	1	0	hsa-miR-3682-3p				-0.13	-0.13	N/A
EGR1	ENST00000239938.4	early growth response 1	1956	1	0	1	0	0	hsa-miR-3682-3p				-0.13	-0.13	N/A
N4BP2	ENST00000261435.6	NEDD4 binding protein 2	16	1	0	0	1	0	hsa-miR-3682-3p				-0.13	-0.13	N/A
ABCC9	ENST00000261200.4	ATP-binding cassette, sub-family C (CFTR/MRP), member 9	5	3	0	1	2	0	hsa-miR-3682-3p				-0.13	-0.13	N/A
KPRP	ENST00000368773.1	keratinocyte proline-rich protein	5	1	0	1	0	0	hsa-miR-3682-3p				-0.13	-0.13	N/A
G2E3	ENST00000206595.6	G2/M-phase specific E3 ubiquitin protein ligase	286	1	0	0	1	0	hsa-miR-3682-3p				-0.13	-0.13	N/A
ZNF268	ENST00000542986.2	zinc finger protein 268	156	1	0	1	0	2	hsa-miR-3682-3p				-0.13	-0.23	N/A
MAN1A2	ENST00000356554.3	mannosidase, alpha, class 1A, member 2	603	1	0	0	1	2	hsa-miR-3682-3p				-0.13	-0.14	N/A
FAM89A	ENST00000366654.4	family with sequence similarity 89, member A	368	1	0	0	1	0	hsa-miR-3682-3p				-0.13	-0.18	N/A
MOCS3	ENST00000244051.1	molybdenum cofactor synthesis 3	271	1	0	0	1	0	hsa-miR-3682-3p				-0.13	-0.17	N/A
CHUK	ENST00000370397.7	conserved helix-loop-helix ubiquitous kinase	18	2	0	1	1	0	hsa-miR-3682-3p				-0.13	-0.18	N/A
AL162407.1	ENST00000451472.1	CDNA FLJ20147 fis, clone COL07954; HCG1781466; Uncharacterized protein	253	1	0	0	1	0	hsa-miR-3682-3p				-0.13	-0.13	N/A
KBTBD12	ENST00000405256.1	kelch repeat and BTB (POZ) domain containing 12	5	1	1	0	0	0	hsa-miR-3682-3p				-0.13	-0.13	N/A
JAM2	ENST00000480456.1	junctional adhesion molecule 2	41	1	0	1	0	0	hsa-miR-3682-3p				-0.13	-0.19	N/A
NAA30	ENST00000556492.1	N(alpha)-acetyltransferase 30, NatC catalytic subunit	418	1	0	1	0	0	hsa-miR-3682-3p				-0.13	-0.13	N/A
RHOBTB3	ENST00000379982.3	Rho-related BTB domain containing 3	487	1	0	0	1	0	hsa-miR-3682-3p				-0.13	-0.13	N/A
ITGB6	ENST00000283249.2	integrin, beta 6	5	1	0	0	1	0	hsa-miR-3682-3p				-0.13	-0.13	N/A
PCDH7	ENST00000543491.1	protocadherin 7	95	2	0	2	0	0	hsa-miR-3682-3p				-0.13	-0.14	N/A
PLEKHA1	ENST00000538022.1	pleckstrin homology domain containing, family A (phosphoinositide binding specific) member 1	1172	1	0	1	0	0	hsa-miR-3682-3p				-0.13	-0.13	N/A
MBD2	ENST00000256429.3	methyl-CpG binding domain protein 2	823	2	0	0	2	0	hsa-miR-3682-3p				-0.13	-0.29	N/A
SH2D4A	ENST00000265807.3	SH2 domain containing 4A	131	1	0	1	0	0	hsa-miR-3682-3p				-0.13	-0.13	N/A
SSTR1	ENST00000267377.2	somatostatin receptor 1	28	1	0	0	1	0	hsa-miR-3682-3p				-0.13	-0.13	N/A
RNF44	ENST00000274811.4	ring finger protein 44	1623	1	0	0	1	0	hsa-miR-3682-3p				-0.13	-0.13	N/A
GPR158	ENST00000376351.3	G protein-coupled receptor 158	5	1	0	0	1	0	hsa-miR-3682-3p				-0.13	-0.13	N/A
SLC17A5	ENST00000355773.5	solute carrier family 17 (acidic sugar transporter), member 5	166	1	0	0	1	2	hsa-miR-3682-3p				-0.13	-0.32	N/A
SLC4A5	ENST00000423644.1	solute carrier family 4 (sodium bicarbonate cotransporter), member 5	6	1	0	1	0	0	hsa-miR-3682-3p				-0.13	-0.13	N/A
RASSF4	ENST00000374417.2	Ras association (RalGDS/AF-6) domain family member 4	515	1	0	0	1	0	hsa-miR-3682-3p				-0.13	-0.13	N/A
CHIC1	ENST00000373504.6	cysteine-rich hydrophobic domain 1	16	1	0	0	1	1	hsa-miR-3682-3p				-0.13	-0.13	N/A
RALBP1	ENST00000383432.3	ralA binding protein 1	134	1	0	1	0	0	hsa-miR-3682-3p				-0.13	-0.13	N/A
SEMA3C	ENST00000265361.3	sema domain, immunoglobulin domain (Ig), short basic domain, secreted, (semaphorin) 3C	45	1	0	0	1	0	hsa-miR-3682-3p				-0.13	-0.13	N/A
RHOT1	ENST00000333942.6	ras homolog family member T1	71	1	0	0	1	0	hsa-miR-3682-3p				-0.13	-0.15	N/A
TET3	ENST00000409262.3	tet methylcytosine dioxygenase 3	1437	2	0	0	2	0	hsa-miR-3682-3p				-0.13	-0.13	N/A
PTPRK	ENST00000368226.4	protein tyrosine phosphatase, receptor type, K	641	1	0	0	1	1	hsa-miR-3682-3p				-0.13	-0.14	N/A
RCOR3	ENST00000367006.4	REST corepressor 3	374	1	0	0	1	2	hsa-miR-3682-3p				-0.13	-0.19	N/A
TGFBR1	ENST00000374994.4	transforming growth factor, beta receptor 1	249	1	0	0	1	1	hsa-miR-3682-3p				-0.13	-0.14	N/A
NEK10	ENST00000295720.6	NIMA-related kinase 10	66	2	0	2	0	0	hsa-miR-3682-3p				-0.13	-0.25	N/A
ZNF736	ENST00000423484.2	zinc finger protein 736	36	1	0	1	0	1	hsa-miR-3682-3p				-0.12	-0.12	N/A
PRSS42	ENST00000447340.1	protease, serine, 42	5	1	0	0	1	0	hsa-miR-3682-3p				-0.12	-0.12	N/A
RASSF1	ENST00000327761.3	Ras association (RalGDS/AF-6) domain family member 1	236	1	0	0	1	0	hsa-miR-3682-3p				-0.12	-0.12	N/A
GPATCH2	ENST00000366935.3	G patch domain containing 2	108	1	0	1	0	0	hsa-miR-3682-3p				-0.12	-0.12	N/A
EIF1AY	ENST00000361365.2	eukaryotic translation initiation factor 1A, Y-linked	5	1	0	0	1	0	hsa-miR-3682-3p				-0.12	-0.12	N/A
SLC2A10	ENST00000359271.2	solute carrier family 2 (facilitated glucose transporter), member 10	17	1	0	1	0	0	hsa-miR-3682-3p				-0.12	-0.12	N/A
PPP3CA	ENST00000512215.1	protein phosphatase 3, catalytic subunit, alpha isozyme	259	1	0	0	1	0	hsa-miR-3682-3p				-0.12	-0.16	N/A
COLEC10	ENST00000332843.2	collectin sub-family member 10 (C-type lectin)	5	2	0	0	2	2	hsa-miR-3682-3p				-0.12	-0.24	N/A
ZDHHC23	ENST00000330212.3	zinc finger, DHHC-type containing 23	10	1	0	1	0	0	hsa-miR-3682-3p				-0.12	-0.12	N/A
ZNF429	ENST00000358491.4	zinc finger protein 429	23	1	0	1	0	0	hsa-miR-3682-3p				-0.12	-0.12	N/A
DRD1	ENST00000393752.2	dopamine receptor D1	7	1	0	0	1	0	hsa-miR-3682-3p				-0.12	-0.12	N/A
TMEM86A	ENST00000280734.2	transmembrane protein 86A	5	1	0	1	0	0	hsa-miR-3682-3p				-0.12	-0.12	N/A
RPS6KA6	ENST00000262752.2	ribosomal protein S6 kinase, 90kDa, polypeptide 6	156	1	0	0	1	0	hsa-miR-3682-3p				-0.12	-0.13	N/A
DCUN1D3	ENST00000324344.4	DCN1, defective in cullin neddylation 1, domain containing 3	53	1	1	0	0	0	hsa-miR-3682-3p				-0.12	-0.2	N/A
STRN	ENST00000263918.4	striatin, calmodulin binding protein	476	2	1	0	1	3	hsa-miR-3682-3p				-0.12	-0.3	N/A
SLC35B2	ENST00000393810.1	solute carrier family 35 (adenosine 3'-phospho 5'-phosphosulfate transporter), member B2	3587	1	0	0	1	0	hsa-miR-3682-3p				-0.12	-0.12	N/A
TM9SF4	ENST00000398022.2	transmembrane 9 superfamily protein member 4	3096	1	0	0	1	0	hsa-miR-3682-3p				-0.12	-0.13	N/A
SPSB4	ENST00000310546.2	splA/ryanodine receptor domain and SOCS box containing 4	419	1	0	0	1	0	hsa-miR-3682-3p				-0.12	-0.12	N/A
RPGR	ENST00000338898.3	retinitis pigmentosa GTPase regulator	72	1	0	0	1	0	hsa-miR-3682-3p				-0.12	-0.12	N/A
CYP27B1	ENST00000228606.4	cytochrome P450, family 27, subfamily B, polypeptide 1	11	1	0	0	1	0	hsa-miR-3682-3p				-0.12	-0.12	N/A
AC024257.1	ENST00000598930.1	CDNA FLJ26186 fis, clone ADG04757; Uncharacterized protein	5	1	0	1	0	0	hsa-miR-3682-3p				-0.12	-0.12	N/A
AJAP1	ENST00000378191.4	adherens junctions associated protein 1	5	1	0	1	0	2	hsa-miR-3682-3p				-0.12	-0.12	N/A
ANKRD42	ENST00000393389.3	ankyrin repeat domain 42	224	1	0	0	1	0	hsa-miR-3682-3p				-0.12	-0.12	N/A
YPEL1	ENST00000339468.3	yippee-like 1 (Drosophila)	81	1	0	1	0	0	hsa-miR-3682-3p				-0.12	-0.23	N/A
GALNT10	ENST00000297107.6	UDP-N-acetyl-alpha-D-galactosamine:polypeptide N-acetylgalactosaminyltransferase 10 (GalNAc-T10)	3445	2	0	0	2	1	hsa-miR-3682-3p				-0.12	-0.12	N/A
AGA	ENST00000264595.2	aspartylglucosaminidase	601	1	0	0	1	2	hsa-miR-3682-3p				-0.12	-0.42	N/A
POC1B	ENST00000378528.2	POC1 centriolar protein B	61	1	0	0	1	0	hsa-miR-3682-3p				-0.12	-0.19	N/A
LAMA5	ENST00000252999.3	laminin, alpha 5	267	1	0	0	1	0	hsa-miR-3682-3p				-0.12	-0.18	N/A
CALCOCO2	ENST00000258947.3	calcium binding and coiled-coil domain 2	1160	1	0	1	0	0	hsa-miR-3682-3p				-0.12	-0.14	N/A
ST8SIA1	ENST00000396037.4	ST8 alpha-N-acetyl-neuraminide alpha-2,8-sialyltransferase 1	5	1	0	1	0	1	hsa-miR-3682-3p				-0.12	-0.12	N/A
DCLRE1A	ENST00000361384.2	DNA cross-link repair 1A	12	1	0	0	1	0	hsa-miR-3682-3p				-0.12	-0.12	N/A
SCN2A	ENST00000375437.2	sodium channel, voltage-gated, type II, alpha subunit	7	1	0	0	1	0	hsa-miR-3682-3p				-0.12	-0.12	N/A
AL391421.1	ENST00000372387.1	Uncharacterized protein; cDNA FLJ43696 fis, clone TBAES2007964	5	1	0	0	1	0	hsa-miR-3682-3p				-0.12	-0.12	N/A
DPP8	ENST00000341861.5	dipeptidyl-peptidase 8	1293	1	0	0	1	0	hsa-miR-3682-3p				-0.12	-0.12	N/A
RP11-321F6.1	ENST00000558797.1	HCG2003567; Uncharacterized protein	5	1	0	0	1	0	hsa-miR-3682-3p				-0.12	-0.12	N/A
DCUN1D4	ENST00000334635.5	DCN1, defective in cullin neddylation 1, domain containing 4	1118	1	0	0	1	0	hsa-miR-3682-3p				-0.12	-0.14	N/A
GABRA2	ENST00000507460.1	gamma-aminobutyric acid (GABA) A receptor, alpha 2	10	1	0	1	0	0	hsa-miR-3682-3p				-0.12	-0.24	N/A
DDX46	ENST00000452510.2	DEAD (Asp-Glu-Ala-Asp) box polypeptide 46	472	1	1	0	0	0	hsa-miR-3682-3p				-0.12	-0.35	N/A
COL4A4	ENST00000396625.3	collagen, type IV, alpha 4	133	3	0	2	1	0	hsa-miR-3682-3p				-0.12	-0.13	N/A
JAK1	ENST00000342505.4	Janus kinase 1	139	1	0	0	1	0	hsa-miR-3682-3p				-0.12	-0.12	N/A
GALC	ENST00000261304.2	galactosylceramidase	94	1	0	0	1	1	hsa-miR-3682-3p				-0.12	-0.12	N/A
LCT	ENST00000264162.2	lactase	8	1	0	1	0	0	hsa-miR-3682-3p				-0.12	-0.12	N/A
RBM4B	ENST00000531036.2	RNA binding motif protein 4B	199	2	0	0	2	0	hsa-miR-3682-3p				-0.12	-0.21	N/A
STON2	ENST00000267540.2	stonin 2	40	1	1	0	0	2	hsa-miR-3682-3p				-0.12	-0.17	N/A
FBXW2	ENST00000608872.1	F-box and WD repeat domain containing 2	227	2	1	0	1	0	hsa-miR-3682-3p				-0.12	-0.13	N/A
LHX9	ENST00000367390.3	LIM homeobox 9	40	2	0	2	0	0	hsa-miR-3682-3p				-0.12	-0.26	N/A
SSR3	ENST00000476217.1	signal sequence receptor, gamma (translocon-associated protein gamma)	6034	2	0	1	1	0	hsa-miR-3682-3p				-0.12	-0.42	N/A
PPP4R2	ENST00000356692.5	protein phosphatase 4, regulatory subunit 2	310	1	0	0	1	0	hsa-miR-3682-3p				-0.12	-0.12	N/A
SPIB	ENST00000595883.1	Spi-B transcription factor (Spi-1/PU.1 related)	10	1	0	1	0	0	hsa-miR-3682-3p				-0.12	-0.12	N/A
ZFP90	ENST00000398253.2	ZFP90 zinc finger protein	174	1	1	0	0	0	hsa-miR-3682-3p				-0.12	-0.12	N/A
SSH2	ENST00000582084.1	slingshot protein phosphatase 2	190	1	0	0	1	2	hsa-miR-3682-3p				-0.12	-0.34	N/A
AGO3	ENST00000373191.4	argonaute RISC catalytic component 3	198	2	0	0	2	1	hsa-miR-3682-3p				-0.12	-0.36	N/A
RP11-156E8.1	ENST00000607453.1		51	2	0	1	1	0	hsa-miR-3682-3p				-0.12	-0.15	N/A
MLLT3	ENST00000380338.4	myeloid/lymphoid or mixed-lineage leukemia (trithorax homolog, Drosophila); translocated to, 3	385	1	0	0	1	1	hsa-miR-3682-3p				-0.12	-0.17	N/A
STK10	ENST00000176763.5	serine/threonine kinase 10	655	1	0	0	1	0	hsa-miR-3682-3p				-0.12	-0.12	N/A
GREB1L	ENST00000580732.2	growth regulation by estrogen in breast cancer-like	30	1	1	0	0	1	hsa-miR-3682-3p				-0.12	-0.12	N/A
SLC25A39	ENST00000225308.8	solute carrier family 25, member 39	2741	1	0	0	1	0	hsa-miR-3682-3p				-0.12	-0.12	N/A
CDCA5	ENST00000275517.3	cell division cycle associated 5	103	1	0	0	1	0	hsa-miR-3682-3p				-0.12	-0.12	N/A
TMPRSS11A	ENST00000508048.1	transmembrane protease, serine 11A	5	1	0	0	1	0	hsa-miR-3682-3p				-0.12	-0.12	N/A
FBXO36	ENST00000373652.3	F-box protein 36	5	1	0	0	1	0	hsa-miR-3682-3p				-0.12	-0.12	N/A
MR1	ENST00000367580.5	major histocompatibility complex, class I-related	107	1	1	0	0	0	hsa-miR-3682-3p				-0.12	-0.19	N/A
ZDHHC2	ENST00000262096.8	zinc finger, DHHC-type containing 2	171	1	0	0	1	2	hsa-miR-3682-3p				-0.12	-0.16	N/A
DCAF13	ENST00000297579.5	DDB1 and CUL4 associated factor 13	141	1	0	0	1	0	hsa-miR-3682-3p				-0.12	-0.25	N/A
ZKSCAN1	ENST00000324306.6	zinc finger with KRAB and SCAN domains 1	1314	2	0	2	0	0	hsa-miR-3682-3p				-0.12	-0.12	N/A
OLFM3	ENST00000370103.4	olfactomedin 3	8	1	0	0	1	1	hsa-miR-3682-3p				-0.12	-0.43	N/A
MINOS1	ENST00000322753.6	mitochondrial inner membrane organizing system 1	287	1	0	1	0	0	hsa-miR-3682-3p				-0.12	-0.14	N/A
BCKDHB	ENST00000545529.1	branched chain keto acid dehydrogenase E1, beta polypeptide	143	1	0	0	1	0	hsa-miR-3682-3p				-0.12	-0.12	N/A
ADAMTS8	ENST00000257359.6	ADAM metallopeptidase with thrombospondin type 1 motif, 8	80	1	1	0	0	0	hsa-miR-3682-3p				-0.12	-0.12	N/A
NDEL1	ENST00000402554.3	nudE neurodevelopment protein 1-like 1	396	1	0	0	1	0	hsa-miR-3682-3p				-0.12	-0.13	N/A
GCNT1	ENST00000376730.4	glucosaminyl (N-acetyl) transferase 1, core 2	93	1	1	0	0	2	hsa-miR-3682-3p				-0.12	-0.35	N/A
PRRC1	ENST00000296666.8	proline-rich coiled-coil 1	2351	1	0	0	1	1	hsa-miR-3682-3p				-0.12	-0.16	N/A
GAN	ENST00000568107.2	gigaxonin	185	2	1	0	1	3	hsa-miR-3682-3p				-0.12	-0.35	N/A
C6orf141	ENST00000529246.2	chromosome 6 open reading frame 141	28	2	0	0	2	2	hsa-miR-3682-3p				-0.12	-0.17	N/A
GPR98	ENST00000405460.2	G protein-coupled receptor 98	182	1	0	1	0	1	hsa-miR-3682-3p				-0.12	-0.18	N/A
STX4	ENST00000313843.3	syntaxin 4	53	1	0	0	1	1	hsa-miR-3682-3p				-0.12	-0.13	N/A
RNF207	ENST00000377948.2	ring finger protein 207	5	1	0	0	1	0	hsa-miR-3682-3p				-0.12	-0.12	N/A
DYDC2	ENST00000372199.1	DPY30 domain containing 2	5	1	0	0	1	0	hsa-miR-3682-3p				-0.12	-0.12	N/A
RIC3	ENST00000396677.2	RIC3 acetylcholine receptor chaperone	5	1	0	0	1	0	hsa-miR-3682-3p				-0.12	-0.12	N/A
ST8SIA5	ENST00000315087.7	ST8 alpha-N-acetyl-neuraminide alpha-2,8-sialyltransferase 5	7	1	0	0	1	0	hsa-miR-3682-3p				-0.12	-0.12	N/A
ZNF155	ENST00000270014.2	zinc finger protein 155	13	2	0	0	2	0	hsa-miR-3682-3p				-0.12	-0.33	N/A
ASAP3	ENST00000495646.1	ArfGAP with SH3 domain, ankyrin repeat and PH domain 3	196	2	0	0	2	0	hsa-miR-3682-3p				-0.12	-0.26	N/A
ZNF627	ENST00000588174.1	zinc finger protein 627	105	1	0	1	0	0	hsa-miR-3682-3p				-0.12	-0.12	N/A
UBE2NL	ENST00000370494.1	ubiquitin-conjugating enzyme E2N-like	5	1	0	1	0	0	hsa-miR-3682-3p				-0.12	-0.12	N/A
KCTD14	ENST00000353172.5	potassium channel tetramerization domain containing 14	5	1	0	0	1	0	hsa-miR-3682-3p				-0.12	-0.12	N/A
NHSL2	ENST00000540800.1	NHS-like 2	5	2	0	0	2	2	hsa-miR-3682-3p				-0.12	-0.12	N/A
UBE2W	ENST00000517608.1	ubiquitin-conjugating enzyme E2W (putative)	102	2	0	2	0	0	hsa-miR-3682-3p				-0.12	-0.14	N/A
IFIT5	ENST00000371795.4	interferon-induced protein with tetratricopeptide repeats 5	160	1	0	1	0	0	hsa-miR-3682-3p				-0.12	-0.23	N/A
STX7	ENST00000367941.2	syntaxin 7	1395	3*	0	1	1	2	hsa-miR-3682-3p				-0.12	-0.25	N/A
MCPH1	ENST00000519480.1	microcephalin 1	167	1	0	0	1	0	hsa-miR-3682-3p				-0.12	-0.13	N/A
ZNF143	ENST00000396602.2	zinc finger protein 143	380	1	0	0	1	0	hsa-miR-3682-3p				-0.12	-0.17	N/A
KPNA6	ENST00000373625.3	karyopherin alpha 6 (importin alpha 7)	272	2	0	1	1	1	hsa-miR-3682-3p				-0.12	-0.15	N/A
DIAPH3	ENST00000400324.4	diaphanous-related formin 3	157	1	1	0	0	0	hsa-miR-3682-3p				-0.12	-0.2	N/A
ZNF623	ENST00000501748.2	zinc finger protein 623	247	1	0	1	0	0	hsa-miR-3682-3p				-0.12	-0.13	N/A
TRMT2B	ENST00000338687.7	tRNA methyltransferase 2 homolog B (S. cerevisiae)	174	1	0	0	1	1	hsa-miR-3682-3p				-0.12	-0.18	N/A
PDE1C	ENST00000396193.1	phosphodiesterase 1C, calmodulin-dependent 70kDa	106	1	0	0	1	0	hsa-miR-3682-3p				-0.12	-0.12	N/A
TMC1	ENST00000297784.5	transmembrane channel-like 1	5	1	0	0	1	0	hsa-miR-3682-3p				-0.12	-0.12	N/A
CRELD1	ENST00000326434.5	cysteine-rich with EGF-like domains 1	185	1	0	0	1	0	hsa-miR-3682-3p				-0.12	-0.12	N/A
ANKRD36	ENST00000357042.4	ankyrin repeat domain 36	5	1	0	1	0	0	hsa-miR-3682-3p				-0.12	-0.12	N/A
LGI2	ENST00000382114.4	leucine-rich repeat LGI family, member 2	32	1	0	1	0	0	hsa-miR-3682-3p				-0.12	-0.12	N/A
FAHD1	ENST00000427358.2	fumarylacetoacetate hydrolase domain containing 1	130	1	0	0	1	1	hsa-miR-3682-3p				-0.11	-0.13	N/A
ARL14EP	ENST00000282032.3	ADP-ribosylation factor-like 14 effector protein	164	1	0	0	1	1	hsa-miR-3682-3p				-0.11	-0.24	N/A
FAM117B	ENST00000392238.2	family with sequence similarity 117, member B	245	1	0	0	1	0	hsa-miR-3682-3p				-0.11	-0.12	N/A
STON1	ENST00000309835.3	stonin 1	254	2	0	1	1	0	hsa-miR-3682-3p				-0.11	-0.2	N/A
IKBIP	ENST00000299157.4	IKBKB interacting protein	183	1	0	0	1	0	hsa-miR-3682-3p				-0.11	-0.13	N/A
FAM13B	ENST00000033079.3	family with sequence similarity 13, member B	220	1	0	1	0	0	hsa-miR-3682-3p				-0.11	-0.12	N/A
GPR42	ENST00000454971.1	G protein-coupled receptor 42 (gene/pseudogene)	5	1	0	0	1	0	hsa-miR-3682-3p				-0.11	-0.11	N/A
CHP2	ENST00000300113.2	calcineurin-like EF-hand protein 2	5	1	0	0	1	0	hsa-miR-3682-3p				-0.11	-0.11	N/A
RBL1	ENST00000373664.3	retinoblastoma-like 1 (p107)	88	1	0	1	0	0	hsa-miR-3682-3p				-0.11	-0.17	N/A
FAF2	ENST00000261942.6	Fas associated factor family member 2	1700	1	0	0	1	0	hsa-miR-3682-3p				-0.11	-0.14	N/A
ERG	ENST00000398905.1	v-ets avian erythroblastosis virus E26 oncogene homolog	184	1	0	1	0	0	hsa-miR-3682-3p				-0.11	-0.11	N/A
OSBP	ENST00000263847.1	oxysterol binding protein	101	1	0	0	1	1	hsa-miR-3682-3p				-0.11	-0.11	N/A
SLC29A2	ENST00000311161.7	solute carrier family 29 (equilibrative nucleoside transporter), member 2	198	1	0	0	1	0	hsa-miR-3682-3p				-0.11	-0.11	N/A
RBMX2	ENST00000305536.6	RNA binding motif protein, X-linked 2	139	1	0	1	0	0	hsa-miR-3682-3p				-0.11	-0.2	N/A
USO1	ENST00000538159.1	USO1 vesicle transport factor	1862	1	1	0	0	0	hsa-miR-3682-3p				-0.11	-0.12	N/A
ETV6	ENST00000396373.4	ets variant 6	44	1	0	0	1	1	hsa-miR-3682-3p				-0.11	-0.22	N/A
ETAA1	ENST00000272342.5	Ewing tumor-associated antigen 1	53	1	0	0	1	0	hsa-miR-3682-3p				-0.11	-0.18	N/A
SLC17A8	ENST00000323346.5	solute carrier family 17 (vesicular glutamate transporter), member 8	5	1	0	0	1	0	hsa-miR-3682-3p				-0.11	-0.11	N/A
FFAR3	ENST00000327809.4	free fatty acid receptor 3	5	1	0	0	1	0	hsa-miR-3682-3p				-0.11	-0.11	N/A
SLC34A2	ENST00000382051.3	solute carrier family 34 (type II sodium/phosphate contransporter), member 2	5	1	0	0	1	0	hsa-miR-3682-3p				-0.11	-0.11	N/A
ADAM28	ENST00000265769.4	ADAM metallopeptidase domain 28	5	1	0	0	1	1	hsa-miR-3682-3p				-0.11	-0.11	N/A
SHISA7	ENST00000376325.4	shisa family member 7	5	5	0	3	2	11	hsa-miR-3682-3p				-0.11	-0.11	N/A
RAB33B	ENST00000305626.5	RAB33B, member RAS oncogene family	270	1	0	0	1	0	hsa-miR-3682-3p				-0.11	-0.11	N/A
NCBP1	ENST00000375147.3	nuclear cap binding protein subunit 1, 80kDa	746	1	0	1	0	0	hsa-miR-3682-3p				-0.11	-0.16	N/A
RAB39B	ENST00000369454.3	RAB39B, member RAS oncogene family	10	1	0	0	1	1	hsa-miR-3682-3p				-0.11	-0.13	N/A
FBXO32	ENST00000517956.1	F-box protein 32	500	2	1	1	0	0	hsa-miR-3682-3p				-0.11	-0.24	N/A
SLC24A3	ENST00000328041.6	solute carrier family 24 (sodium/potassium/calcium exchanger), member 3	63	1	0	0	1	0	hsa-miR-3682-3p				-0.11	-0.11	N/A
ADCK3	ENST00000366779.1	aarF domain containing kinase 3	1106	1	0	1	0	0	hsa-miR-3682-3p				-0.11	-0.11	N/A
SUMF1	ENST00000272902.5	sulfatase modifying factor 1	1341	1	0	0	1	0	hsa-miR-3682-3p				-0.11	-0.11	N/A
HFE2	ENST00000336751.5	hemochromatosis type 2 (juvenile)	48	1	0	1	0	0	hsa-miR-3682-3p				-0.11	-0.11	N/A
SIAH3	ENST00000400405.2	siah E3 ubiquitin protein ligase family member 3	5	1	0	0	1	0	hsa-miR-3682-3p				-0.11	-0.11	N/A
PLA2G2D	ENST00000375105.3	phospholipase A2, group IID	5	1	0	1	0	0	hsa-miR-3682-3p				-0.11	-0.11	N/A
GID8	ENST00000266069.3	GID complex subunit 8	515	1	1	0	0	1	hsa-miR-3682-3p				-0.11	-0.29	N/A
RCHY1	ENST00000451788.1	ring finger and CHY zinc finger domain containing 1, E3 ubiquitin protein ligase	821	1	1	0	0	0	hsa-miR-3682-3p				-0.11	-0.26	N/A
THBS1	ENST00000260356.5	thrombospondin 1	46844	1	0	1	0	0	hsa-miR-3682-3p				-0.11	-0.11	N/A
KIAA1671	ENST00000401395.1	KIAA1671	549	1	0	0	1	2	hsa-miR-3682-3p				-0.11	-0.11	N/A
MDFIC	ENST00000393486.1	MyoD family inhibitor domain containing	601	1	0	1	0	0	hsa-miR-3682-3p				-0.11	-0.12	N/A
SP7	ENST00000536324.2	Sp7 transcription factor	5	1	1	0	0	0	hsa-miR-3682-3p				-0.11	-0.11	N/A
IFI44L	ENST00000370751.5	interferon-induced protein 44-like	11	1	0	1	0	3	hsa-miR-3682-3p				-0.11	-0.11	N/A
CAPN6	ENST00000324068.1	calpain 6	5	1	0	0	1	0	hsa-miR-3682-3p				-0.11	-0.11	N/A
ALDH1L1	ENST00000393431.2	aldehyde dehydrogenase 1 family, member L1	690	1	0	0	1	1	hsa-miR-3682-3p				-0.11	-0.11	N/A
ZBTB41	ENST00000367405.4	zinc finger and BTB domain containing 41	33	1	0	0	1	0	hsa-miR-3682-3p				-0.11	-0.12	N/A
DLAT	ENST00000280346.6	dihydrolipoamide S-acetyltransferase	1073	2	0	1	1	0	hsa-miR-3682-3p				-0.11	-0.2	N/A
GGA2	ENST00000309859.4	golgi-associated, gamma adaptin ear containing, ARF binding protein 2	645	2	0	1	1	1	hsa-miR-3682-3p				-0.11	-0.16	N/A
C21orf91	ENST00000400558.3	chromosome 21 open reading frame 91	998	1	0	1	0	0	hsa-miR-3682-3p				-0.11	-0.12	N/A
MOSPD2	ENST00000380492.3	motile sperm domain containing 2	76	1	1	0	0	0	hsa-miR-3682-3p				-0.11	-0.54	N/A
RNF144B	ENST00000259939.3	ring finger protein 144B	17	1	0	1	0	0	hsa-miR-3682-3p				-0.11	-0.11	N/A
C20orf26	ENST00000377309.2	chromosome 20 open reading frame 26	5	1	0	1	0	0	hsa-miR-3682-3p				-0.11	-0.11	N/A
DFFB	ENST00000378209.3	DNA fragmentation factor, 40kDa, beta polypeptide (caspase-activated DNase)	55	1	0	1	0	0	hsa-miR-3682-3p				-0.11	-0.11	N/A
MAK16	ENST00000360128.6	MAK16 homolog (S. cerevisiae)	97	1	0	0	1	0	hsa-miR-3682-3p				-0.11	-0.14	N/A
RSL1D1	ENST00000571133.1	ribosomal L1 domain containing 1	140	2	0	2	0	1	hsa-miR-3682-3p				-0.11	-0.19	N/A
MPLKIP	ENST00000306984.6	M-phase specific PLK1 interacting protein	32	1	0	1	0	0	hsa-miR-3682-3p				-0.11	-0.24	N/A
TXLNG	ENST00000380122.5	taxilin gamma	96	1	0	1	0	0	hsa-miR-3682-3p				-0.11	-0.13	N/A
TMEM65	ENST00000297632.6	transmembrane protein 65	769	3	0	1	2	0	hsa-miR-3682-3p				-0.11	-0.32	N/A
STAT2	ENST00000314128.4	signal transducer and activator of transcription 2, 113kDa	33	1	0	1	0	0	hsa-miR-3682-3p				-0.11	-0.13	N/A
LRIG2	ENST00000361127.5	leucine-rich repeats and immunoglobulin-like domains 2	348	2	0	0	2	1	hsa-miR-3682-3p				-0.11	-0.12	N/A
TNR	ENST00000367674.2	tenascin R	5	1	0	0	1	1	hsa-miR-3682-3p				-0.11	-0.11	N/A
EXOC6B	ENST00000272427.6	exocyst complex component 6B	106	3	1	1	1	0	hsa-miR-3682-3p				-0.11	-0.11	N/A
C9orf84	ENST00000394779.3	chromosome 9 open reading frame 84	5	1	0	0	1	0	hsa-miR-3682-3p				-0.11	-0.11	N/A
PCDH11Y	ENST00000215473.6	protocadherin 11 Y-linked	0	1	1	0	0	0	hsa-miR-3682-3p				-0.11	-0.11	N/A
RP11-47I22.4	ENST00000556347.1		12	1	0	0	1	0	hsa-miR-3682-3p				-0.11	-0.11	N/A
REL	ENST00000295025.8	v-rel avian reticuloendotheliosis viral oncogene homolog	116	1	0	0	1	1	hsa-miR-3682-3p				-0.11	-0.11	N/A
GRIN2B	ENST00000609686.1	glutamate receptor, ionotropic, N-methyl D-aspartate 2B	5	2	0	0	2	1	hsa-miR-3682-3p				-0.11	-0.11	N/A
DENND4C	ENST00000380432.2	DENN/MADD domain containing 4C	195	1	0	0	1	0	hsa-miR-3682-3p				-0.11	-0.11	N/A
PCDH10	ENST00000264360.5	protocadherin 10	9	2	1	1	0	1	hsa-miR-3682-3p				-0.11	-0.14	N/A
SLMAP	ENST00000295951.3	sarcolemma associated protein	208	1	0	1	0	0	hsa-miR-3682-3p				-0.11	-0.13	N/A
OLIG2	ENST00000382357.3	oligodendrocyte lineage transcription factor 2	15	1	0	1	0	0	hsa-miR-3682-3p				-0.11	-0.13	N/A
TPK1	ENST00000549981.1	thiamin pyrophosphokinase 1	7	1	0	0	1	0	hsa-miR-3682-3p				-0.11	-0.11	N/A
SLAIN2	ENST00000264313.6	SLAIN motif family, member 2	859	1	0	0	1	0	hsa-miR-3682-3p				-0.11	-0.11	N/A
LHX6	ENST00000373755.2	LIM homeobox 6	196	1	0	0	1	0	hsa-miR-3682-3p				-0.11	-0.11	N/A
NID1	ENST00000366595.3	nidogen 1	303	1	0	0	1	0	hsa-miR-3682-3p				-0.11	-0.11	N/A
DCUN1D1	ENST00000292782.4	DCN1, defective in cullin neddylation 1, domain containing 1	267	1	0	1	0	0	hsa-miR-3682-3p				-0.11	-0.11	N/A
TMEM178B	ENST00000565468.1	transmembrane protein 178B	129	1	0	1	0	0	hsa-miR-3682-3p				-0.11	-0.11	N/A
LCLAT1	ENST00000309052.4	lysocardiolipin acyltransferase 1	397	1	0	0	1	0	hsa-miR-3682-3p				-0.11	-0.11	N/A
SPOCK1	ENST00000394945.1	sparc/osteonectin, cwcv and kazal-like domains proteoglycan (testican) 1	935	1	0	0	1	1	hsa-miR-3682-3p				-0.11	-0.11	N/A
HDX	ENST00000297977.5	highly divergent homeobox	20	1	0	1	0	0	hsa-miR-3682-3p				-0.1	-0.1	N/A
IL1R1	ENST00000410023.1	interleukin 1 receptor, type I	1713	1	0	1	0	0	hsa-miR-3682-3p				-0.1	-0.1	N/A
CHRNA3	ENST00000326828.5	cholinergic receptor, nicotinic, alpha 3 (neuronal)	20	1	0	0	1	0	hsa-miR-3682-3p				-0.1	-0.1	N/A
TCF7	ENST00000518915.1	transcription factor 7 (T-cell specific, HMG-box)	883	1	0	0	1	0	hsa-miR-3682-3p				-0.1	-0.11	N/A
AGMAT	ENST00000375826.3	agmatine ureohydrolase (agmatinase)	331	1	0	0	1	0	hsa-miR-3682-3p				-0.1	-0.21	N/A
CREB5	ENST00000357727.2	cAMP responsive element binding protein 5	54	2	0	0	2	0	hsa-miR-3682-3p				-0.1	-0.16	N/A
NLGN1	ENST00000457714.1	neuroligin 1	36	1	0	1	0	0	hsa-miR-3682-3p				-0.1	-0.13	N/A
C14orf1	ENST00000256319.6	chromosome 14 open reading frame 1	4423	1	0	0	1	1	hsa-miR-3682-3p				-0.1	-0.24	N/A
GMPPB	ENST00000480687.1	GDP-mannose pyrophosphorylase B	425	1	0	1	0	1	hsa-miR-3682-3p				-0.1	-0.17	N/A
MPHOSPH8	ENST00000361479.5	M-phase phosphoprotein 8	156	1	0	1	0	0	hsa-miR-3682-3p				-0.1	-0.13	N/A
SENP1	ENST00000004980.5	SUMO1/sentrin specific peptidase 1	361	1	0	1	0	0	hsa-miR-3682-3p				-0.1	-0.11	N/A
SLCO4C1	ENST00000310954.6	solute carrier organic anion transporter family, member 4C1	13	2	0	1	1	0	hsa-miR-3682-3p				-0.1	-0.1	N/A
FSTL5	ENST00000306100.5	follistatin-like 5	5	1	0	0	1	0	hsa-miR-3682-3p				-0.1	-0.1	N/A
JMY	ENST00000396137.4	junction mediating and regulatory protein, p53 cofactor	10	1	1	0	0	0	hsa-miR-3682-3p				-0.1	-0.1	N/A
SIM1	ENST00000369208.3	single-minded homolog 1 (Drosophila)	104	1	0	1	0	0	hsa-miR-3682-3p				-0.1	-0.11	N/A
FRMPD4	ENST00000380682.1	FERM and PDZ domain containing 4	25	3	1	0	2	0	hsa-miR-3682-3p				-0.1	-0.41	N/A
NXPH2	ENST00000272641.3	neurexophilin 2	82	1	0	1	0	0	hsa-miR-3682-3p				-0.1	-0.11	N/A
ZIC4	ENST00000383075.3	Zic family member 4	5	1	0	1	0	0	hsa-miR-3682-3p				-0.1	-0.1	N/A
HAS3	ENST00000306560.1	hyaluronan synthase 3	15	1	0	0	1	1	hsa-miR-3682-3p				-0.1	-0.1	N/A
SCN7A	ENST00000409855.1	sodium channel, voltage-gated, type VII, alpha subunit	5	1	0	1	0	0	hsa-miR-3682-3p				-0.1	-0.1	N/A
ZNF3	ENST00000424697.1	zinc finger protein 3	671	1	0	0	1	0	hsa-miR-3682-3p				-0.1	-0.1	N/A
ABCB1	ENST00000265724.3	ATP-binding cassette, sub-family B (MDR/TAP), member 1	161	1	0	0	1	0	hsa-miR-3682-3p				-0.1	-0.1	N/A
ATMIN	ENST00000299575.4	ATM interactor	129	1	0	0	1	0	hsa-miR-3682-3p				-0.1	-0.1	N/A
PDZD7	ENST00000370215.3	PDZ domain containing 7	31	1	0	0	1	0	hsa-miR-3682-3p				-0.1	-0.12	N/A
TRIM52	ENST00000327767.4	tripartite motif containing 52	43	1	0	0	1	1	hsa-miR-3682-3p				-0.1	-0.11	N/A
COL4A5	ENST00000361603.2	collagen, type IV, alpha 5	715	1	0	1	0	0	hsa-miR-3682-3p				-0.1	-0.12	N/A
KCTD16	ENST00000507359.3	potassium channel tetramerization domain containing 16	36	2	0	0	2	2	hsa-miR-3682-3p				-0.1	-0.23	N/A
AP4S1	ENST00000334725.4	adaptor-related protein complex 4, sigma 1 subunit	12	1	0	0	1	1	hsa-miR-3682-3p				-0.1	-0.18	N/A
CTD-2140B24.4	ENST00000540096.2	Zinc finger protein 268	156	1	0	1	0	2	hsa-miR-3682-3p				-0.1	-0.18	N/A
USB1	ENST00000219281.3	U6 snRNA biogenesis 1	2841	1	0	0	1	0	hsa-miR-3682-3p				-0.1	-0.1	N/A
C8orf17	ENST00000507535.3	chromosome 8 open reading frame 17	5	1	0	1	0	0	hsa-miR-3682-3p				-0.1	-0.1	N/A
TRAPPC6B	ENST00000330149.5	trafficking protein particle complex 6B	69	1	0	1	0	0	hsa-miR-3682-3p				-0.1	-0.15	N/A
FRK	ENST00000606080.1	fyn-related kinase	37	4	0	1	3	0	hsa-miR-3682-3p				-0.1	-0.25	N/A
C17orf105	ENST00000449302.3	chromosome 17 open reading frame 105	5	1	0	0	1	1	hsa-miR-3682-3p				-0.1	-0.1	N/A
RAB27B	ENST00000262094.5	RAB27B, member RAS oncogene family	5	1	0	0	1	0	hsa-miR-3682-3p				-0.1	-0.1	N/A
FOXRED2	ENST00000397224.4	FAD-dependent oxidoreductase domain containing 2	200	1	1	0	0	0	hsa-miR-3682-3p				-0.1	-0.1	N/A
PAK3	ENST00000372007.5	p21 protein (Cdc42/Rac)-activated kinase 3	8	1	0	0	1	0	hsa-miR-3682-3p				-0.1	-0.1	N/A
NAP1L5	ENST00000323061.5	nucleosome assembly protein 1-like 5	28	1	0	0	1	0	hsa-miR-3682-3p				-0.1	-0.14	N/A
SNRPB2	ENST00000377943.5	small nuclear ribonucleoprotein polypeptide B	593	1	1	0	0	0	hsa-miR-3682-3p				-0.1	-0.37	N/A
ATF6	ENST00000367942.3	activating transcription factor 6	382	1	1	0	0	4	hsa-miR-3682-3p				-0.1	-0.23	N/A
IL6ST	ENST00000381287.4	interleukin 6 signal transducer (gp130, oncostatin M receptor)	213	2	0	1	1	1	hsa-miR-3682-3p				-0.1	-0.12	N/A
SSFA2	ENST00000431877.2	sperm specific antigen 2	1434	1	0	1	0	0	hsa-miR-3682-3p				-0.1	-0.1	N/A
PIGM	ENST00000368090.2	phosphatidylinositol glycan anchor biosynthesis, class M	179	1	0	1	0	1	hsa-miR-3682-3p				-0.1	-0.15	N/A
CTD-2054N24.2	ENST00000559714.1	Uncharacterized protein	21	1	0	0	1	0	hsa-miR-3682-3p				-0.1	-0.13	N/A
ADAMTS5	ENST00000284987.5	ADAM metallopeptidase with thrombospondin type 1 motif, 5	68	1	1	0	0	1	hsa-miR-3682-3p				-0.1	-0.33	N/A
FAM49B	ENST00000519824.2	family with sequence similarity 49, member B	52	1	0	1	0	0	hsa-miR-3682-3p				-0.1	-0.1	N/A
NLRP8	ENST00000291971.3	NLR family, pyrin domain containing 8	5	1	0	1	0	0	hsa-miR-3682-3p				-0.1	-0.1	N/A
INSC	ENST00000528567.1	inscuteable homolog (Drosophila)	27	1	0	0	1	0	hsa-miR-3682-3p				-0.1	-0.14	N/A
FLVCR1	ENST00000366971.4	feline leukemia virus subgroup C cellular receptor 1	322	1	0	0	1	1	hsa-miR-3682-3p				-0.1	-0.12	N/A
CENPI	ENST00000372927.1	centromere protein I	379	1	0	0	1	1	hsa-miR-3682-3p				-0.1	-0.14	N/A
LRRC8B	ENST00000330947.2	leucine rich repeat containing 8 family, member B	326	1	1	0	0	2	hsa-miR-3682-3p				-0.1	-0.11	N/A
FAM47E-STBD1	ENST00000237642.6	FAM47E-STBD1 readthrough	503	1	0	0	1	0	hsa-miR-3682-3p				-0.1	-0.12	N/A
ST13	ENST00000216218.3	suppression of tumorigenicity 13 (colon carcinoma) (Hsp70 interacting protein)	83	2	1	0	1	0	hsa-miR-3682-3p				-0.1	-0.25	N/A
SEPSECS	ENST00000302922.3	Sep (O-phosphoserine) tRNA:Sec (selenocysteine) tRNA synthase	279	2	0	0	2	0	hsa-miR-3682-3p				-0.1	-0.12	N/A
UBN2	ENST00000473989.3	ubinuclein 2	238	1	0	1	0	3	hsa-miR-3682-3p				-0.1	-0.1	N/A
ZNF587B	ENST00000442832.4	zinc finger protein 587B	5	1	0	0	1	0	hsa-miR-3682-3p				-0.1	-0.1	N/A
PPP1R12B	ENST00000608999.1	protein phosphatase 1, regulatory subunit 12B	18	3	1	0	2	0	hsa-miR-3682-3p				-0.1	-0.1	N/A
OPCML	ENST00000331898.7	opioid binding protein/cell adhesion molecule-like	5	2	0	0	2	0	hsa-miR-3682-3p				-0.1	-0.1	N/A
IGF2BP1	ENST00000290341.3	insulin-like growth factor 2 mRNA binding protein 1	460	1	1	0	0	1	hsa-miR-3682-3p				-0.1	-0.12	N/A
ULBP3	ENST00000367339.2	UL16 binding protein 3	64	1	0	0	1	0	hsa-miR-3682-3p				-0.1	-0.16	N/A
CTNNA3	ENST00000433211.2	catenin (cadherin-associated protein), alpha 3	5	1	0	1	0	1	hsa-miR-3682-3p				-0.1	-0.1	N/A
VRK2	ENST00000412104.2	vaccinia related kinase 2	25	1	0	0	1	0	hsa-miR-3682-3p				-0.1	-0.1	N/A
C1orf233	ENST00000422725.1	chromosome 1 open reading frame 233	210	1	0	0	1	0	hsa-miR-3682-3p				-0.1	-0.1	N/A
MRPL42	ENST00000549982.1	mitochondrial ribosomal protein L42	1172	1	0	0	1	0	hsa-miR-3682-3p				-0.1	-0.18	N/A
GPM6A	ENST00000280187.7	glycoprotein M6A	335	1	0	0	1	0	hsa-miR-3682-3p				-0.1	-0.1	N/A
HAS2	ENST00000303924.4	hyaluronan synthase 2	398	2	0	1	1	0	hsa-miR-3682-3p				-0.1	-0.28	N/A
PCDH11X	ENST00000504220.2	protocadherin 11 X-linked	5	2	1	0	1	0	hsa-miR-3682-3p				-0.1	-0.2	N/A
EFR3A	ENST00000254624.5	EFR3 homolog A (S. cerevisiae)	372	1	0	0	1	0	hsa-miR-3682-3p				-0.1	-0.1	N/A
FAM160A1	ENST00000435205.1	family with sequence similarity 160, member A1	18	1	0	1	0	0	hsa-miR-3682-3p				-0.1	-0.14	N/A
ASRGL1	ENST00000415229.2	asparaginase like 1	20	1	0	1	0	0	hsa-miR-3682-3p				-0.1	-0.1	N/A
SIX5	ENST00000560168.1	SIX homeobox 5	47	1	0	0	1	1	hsa-miR-3682-3p				-0.1	-0.1	N/A
RELT	ENST00000064780.2	RELT tumor necrosis factor receptor	412	1	1	0	0	0	hsa-miR-3682-3p				-0.1	-0.1	N/A
SLFN13	ENST00000285013.6	schlafen family member 13	11	2	0	0	2	1	hsa-miR-3682-3p				-0.1	-0.1	N/A
ZBED4	ENST00000216268.5	zinc finger, BED-type containing 4	2276	1	1	0	0	0	hsa-miR-3682-3p				-0.1	-0.1	N/A
ELOVL3	ENST00000370005.3	ELOVL fatty acid elongase 3	15	1	0	0	1	0	hsa-miR-3682-3p				-0.1	-0.15	N/A
SLC38A1	ENST00000398637.5	solute carrier family 38, member 1	1967	1	0	0	1	2	hsa-miR-3682-3p				-0.1	-0.12	N/A
STXBP5	ENST00000367481.3	syntaxin binding protein 5 (tomosyn)	555	1	0	1	0	1	hsa-miR-3682-3p				-0.1	-0.13	N/A
PLCL1	ENST00000428675.1	phospholipase C-like 1	31	1	1	0	0	0	hsa-miR-3682-3p				-0.1	-0.1	N/A
UBXN10	ENST00000375099.3	UBX domain protein 10	5	1	0	1	0	2	hsa-miR-3682-3p				-0.1	-0.1	N/A
RNF40	ENST00000324685.6	ring finger protein 40, E3 ubiquitin protein ligase	773	1	0	0	1	0	hsa-miR-3682-3p				-0.1	-0.1	N/A
ZNF638	ENST00000355812.3	zinc finger protein 638	15	1	0	0	1	0	hsa-miR-3682-3p				-0.1	-0.1	N/A
FSTL1	ENST00000295633.3	follistatin-like 1	6788	3	1	2	0	1	hsa-miR-3682-3p				-0.1	-0.53	N/A
CDC40	ENST00000368932.1	cell division cycle 40	741	1	0	0	1	0	hsa-miR-3682-3p				-0.1	-0.1	N/A
C11orf87	ENST00000327419.6	chromosome 11 open reading frame 87	5	1	0	0	1	0	hsa-miR-3682-3p				-0.1	-0.1	N/A
POLD3	ENST00000263681.2	polymerase (DNA-directed), delta 3, accessory subunit	371	1*	0	0	0	2	hsa-miR-3682-3p				-0.1	-0.1	N/A
TMPPE	ENST00000416695.2	transmembrane protein with metallophosphoesterase domain	22	2	0	2	0	2	hsa-miR-3682-3p				-0.1	-0.29	N/A
UCP3	ENST00000314032.4	uncoupling protein 3 (mitochondrial, proton carrier)	10	1	0	0	1	1	hsa-miR-3682-3p				-0.1	-0.15	N/A
MICALCL	ENST00000256186.2	MICAL C-terminal like	62	1	0	1	0	1	hsa-miR-3682-3p				-0.1	-0.11	N/A
PSMC6	ENST00000445930.2	proteasome (prosome, macropain) 26S subunit, ATPase, 6	72	1	0	1	0	1	hsa-miR-3682-3p				-0.1	-0.32	N/A
TFEC	ENST00000265440.7	transcription factor EC	5	1	0	0	1	1	hsa-miR-3682-3p				-0.1	-0.1	N/A
GPR83	ENST00000243673.2	G protein-coupled receptor 83	33	1	0	0	1	1	hsa-miR-3682-3p				-0.1	-0.1	N/A
MLF1IP	ENST00000281453.5	MLF1 interacting protein	164	1	0	0	1	1	hsa-miR-3682-3p				-0.1	-0.22	N/A
TMEM213	ENST00000442682.2	transmembrane protein 213	5	1	0	0	1	0	hsa-miR-3682-3p				-0.1	-0.1	N/A
FOPNL	ENST00000573396.1	FGFR1OP N-terminal like	29	1	0	0	1	0	hsa-miR-3682-3p				-0.09	-0.2	N/A
TTC30A	ENST00000355689.5	tetratricopeptide repeat domain 30A	30	1	0	0	1	1	hsa-miR-3682-3p				-0.09	-0.21	N/A
ALDH3A2	ENST00000339618.4	aldehyde dehydrogenase 3 family, member A2	940	1	0	1	0	0	hsa-miR-3682-3p				-0.09	-0.15	N/A
HN1L	ENST00000248098.3	hematological and neurological expressed 1-like	1302	1	0	0	1	0	hsa-miR-3682-3p				-0.09	-0.1	N/A
SYNM	ENST00000560674.1	synemin, intermediate filament protein	36	1	0	1	0	2	hsa-miR-3682-3p				-0.09	-0.15	N/A
AC022532.1	ENST00000420338.2	Uncharacterized protein	15	1	0	0	1	0	hsa-miR-3682-3p				-0.09	-0.14	N/A
SMIM13	ENST00000416247.2	small integral membrane protein 13	199	1	0	1	0	0	hsa-miR-3682-3p				-0.09	-0.23	N/A
HOMER1	ENST00000508576.1	homer homolog 1 (Drosophila)	394	1	0	0	1	0	hsa-miR-3682-3p				-0.09	-0.11	N/A
TMC3	ENST00000558726.1	transmembrane channel-like 3	5	1	0	0	1	0	hsa-miR-3682-3p				-0.09	-0.09	N/A
KIAA0040	ENST00000423313.1	KIAA0040	15	1	0	0	1	0	hsa-miR-3682-3p				-0.09	-0.09	N/A
RGS5	ENST00000313961.5	regulator of G-protein signaling 5	56	1	0	1	0	1	hsa-miR-3682-3p				-0.09	-0.2	N/A
DTX3L	ENST00000296161.4	deltex 3-like (Drosophila)	319	1	0	1	0	0	hsa-miR-3682-3p				-0.09	-0.1	N/A
BEND4	ENST00000504360.1	BEN domain containing 4	187	1	0	1	0	0	hsa-miR-3682-3p				-0.09	-0.1	N/A
ACER3	ENST00000532485.1	alkaline ceramidase 3	295	1	0	0	1	1	hsa-miR-3682-3p				-0.09	-0.12	N/A
METTL7A	ENST00000332160.4	methyltransferase like 7A	695	1	0	0	1	0	hsa-miR-3682-3p				-0.09	-0.1	N/A
CLCN5	ENST00000376088.3	chloride channel, voltage-sensitive 5	154	1	0	0	1	1	hsa-miR-3682-3p				-0.09	-0.21	N/A
PTGIS	ENST00000244043.4	prostaglandin I2 (prostacyclin) synthase	192	1	0	1	0	0	hsa-miR-3682-3p				-0.09	-0.09	N/A
GOLGA6C	ENST00000300576.5	golgin A6 family, member C	0	1	0	1	0	1	hsa-miR-3682-3p				-0.09	-0.09	N/A
AC005609.1	ENST00000502505.1	Uncharacterized protein; cDNA FLJ34090 fis, clone FCBBF3006399	5	1	0	0	1	0	hsa-miR-3682-3p				-0.09	-0.09	N/A
NRG2	ENST00000394770.1	neuregulin 2	9	1	1	0	0	0	hsa-miR-3682-3p				-0.09	-0.09	N/A
ZNF470	ENST00000330619.8	zinc finger protein 470	12	1	0	0	1	1	hsa-miR-3682-3p				-0.09	-0.09	N/A
FBXO34	ENST00000313833.4	F-box protein 34	80	1	0	0	1	0	hsa-miR-3682-3p				-0.09	-0.09	N/A
HFM1	ENST00000294696.5	HFM1, ATP-dependent DNA helicase homolog (S. cerevisiae)	6	1	0	1	0	0	hsa-miR-3682-3p				-0.09	-0.09	N/A
MAP9	ENST00000311277.4	microtubule-associated protein 9	45	1	0	0	1	1	hsa-miR-3682-3p				-0.09	-0.2	N/A
FHL5	ENST00000541107.1	four and a half LIM domains 5	5	2	0	1	1	2	hsa-miR-3682-3p				-0.09	-0.24	N/A
KIAA1033	ENST00000332180.5	KIAA1033	238	1	0	0	1	1	hsa-miR-3682-3p				-0.09	-0.1	N/A
FSD1L	ENST00000374710.3	fibronectin type III and SPRY domain containing 1-like	16	2	0	2	0	0	hsa-miR-3682-3p				-0.09	-0.17	N/A
DNAJC27	ENST00000264711.2	DnaJ (Hsp40) homolog, subfamily C, member 27	41	2	0	1	1	0	hsa-miR-3682-3p				-0.09	-0.1	N/A
ZNF572	ENST00000319286.5	zinc finger protein 572	16	1	0	0	1	0	hsa-miR-3682-3p				-0.09	-0.09	N/A
FOXJ2	ENST00000162391.3	forkhead box J2	9	1	0	0	1	1	hsa-miR-3682-3p				-0.09	-0.09	N/A
GOLGA6D	ENST00000434739.3	golgin A6 family, member D	0	1	0	1	0	1	hsa-miR-3682-3p				-0.09	-0.09	N/A
TMEM245	ENST00000374586.3	transmembrane protein 245	1320	2	0	1	1	0	hsa-miR-3682-3p				-0.09	-0.1	N/A
DMBX1	ENST00000360032.3	diencephalon/mesencephalon homeobox 1	31	1	1	0	0	1	hsa-miR-3682-3p				-0.09	-0.1	N/A
SARM1	ENST00000457710.3	sterile alpha and TIR motif containing 1	130	3	0	1	2	1	hsa-miR-3682-3p				-0.09	-0.12	N/A
MIEF1	ENST00000325301.2	mitochondrial elongation factor 1	2319	2	0	1	1	0	hsa-miR-3682-3p				-0.09	-0.1	N/A
FAM71F2	ENST00000480462.1	family with sequence similarity 71, member F2	7	2	1	0	1	0	hsa-miR-3682-3p				-0.09	-0.32	N/A
GOLGA6A	ENST00000290438.3	golgin A6 family, member A	5	2	0	1	1	0	hsa-miR-3682-3p				-0.09	-0.14	N/A
GIMAP1	ENST00000307194.5	GTPase, IMAP family member 1	5	1	0	1	0	0	hsa-miR-3682-3p				-0.09	-0.09	N/A
ENPP6	ENST00000296741.2	ectonucleotide pyrophosphatase/phosphodiesterase 6	5	2	0	0	2	0	hsa-miR-3682-3p				-0.09	-0.1	N/A
FUT3	ENST00000458379.2	fucosyltransferase 3 (galactoside 3(4)-L-fucosyltransferase, Lewis blood group)	29	1	0	0	1	0	hsa-miR-3682-3p				-0.09	-0.09	N/A
EVC	ENST00000382674.2	Ellis van Creveld syndrome	165	1	0	0	1	0	hsa-miR-3682-3p				-0.09	-0.09	N/A
SCUBE3	ENST00000274938.7	signal peptide, CUB domain, EGF-like 3	47	1	0	1	0	1	hsa-miR-3682-3p				-0.09	-0.1	N/A
VPS13A	ENST00000360280.3	vacuolar protein sorting 13 homolog A (S. cerevisiae)	110	1	0	0	1	0	hsa-miR-3682-3p				-0.09	-0.11	N/A
STX6	ENST00000258301.5	syntaxin 6	348	1	0	1	0	0	hsa-miR-3682-3p				-0.09	-0.12	N/A
CD180	ENST00000256447.4	CD180 molecule	5	1	0	0	1	0	hsa-miR-3682-3p				-0.09	-0.09	N/A
FBLIM1	ENST00000375771.1	filamin binding LIM protein 1	581	1	0	0	1	0	hsa-miR-3682-3p				-0.09	-0.09	N/A
ANO5	ENST00000324559.8	anoctamin 5	12	1	0	1	0	0	hsa-miR-3682-3p				-0.09	-0.09	N/A
GDF10	ENST00000224605.2	growth differentiation factor 10	20	1	0	0	1	0	hsa-miR-3682-3p				-0.09	-0.09	N/A
PPP2R3A	ENST00000264977.3	protein phosphatase 2, regulatory subunit B'', alpha	32	1	0	1	0	0	hsa-miR-3682-3p				-0.09	-0.09	N/A
CDS1	ENST00000295887.5	CDP-diacylglycerol synthase (phosphatidate cytidylyltransferase) 1	720	1	0	0	1	0	hsa-miR-3682-3p				-0.09	-0.11	N/A
CDKN2AIP	ENST00000302350.4	CDKN2A interacting protein	2313	1	0	0	1	1	hsa-miR-3682-3p				-0.09	-0.13	N/A
TMED8	ENST00000216468.7	transmembrane emp24 protein transport domain containing 8	53	1	0	1	0	1	hsa-miR-3682-3p				-0.09	-0.1	N/A
RIMS2	ENST00000507740.1	regulating synaptic membrane exocytosis 2	8	1	0	0	1	0	hsa-miR-3682-3p				-0.09	-0.09	N/A
KIF24	ENST00000402558.2	kinesin family member 24	84	1	1	0	0	0	hsa-miR-3682-3p				-0.09	-0.09	N/A
ADH1B	ENST00000305046.8	alcohol dehydrogenase 1B (class I), beta polypeptide	5	1	0	0	1	0	hsa-miR-3682-3p				-0.09	-0.09	N/A
MS4A7	ENST00000358246.1	membrane-spanning 4-domains, subfamily A, member 7	5	1	0	0	1	0	hsa-miR-3682-3p				-0.09	-0.09	N/A
PDE4C	ENST00000355502.3	phosphodiesterase 4C, cAMP-specific	5	1	0	0	1	0	hsa-miR-3682-3p				-0.09	-0.09	N/A
ANGPTL2	ENST00000373425.3	angiopoietin-like 2	39	1	0	0	1	0	hsa-miR-3682-3p				-0.09	-0.09	N/A
SLC9A6	ENST00000370698.3	solute carrier family 9, subfamily A (NHE6, cation proton antiporter 6), member 6	547	1	0	0	1	0	hsa-miR-3682-3p				-0.09	-0.09	N/A
DCTN5	ENST00000300087.2	dynactin 5 (p25)	764	1	0	0	1	4	hsa-miR-3682-3p				-0.09	-0.1	N/A
NDFIP2	ENST00000218652.7	Nedd4 family interacting protein 2	1747	1	0	1	0	3	hsa-miR-3682-3p				-0.09	-0.44	N/A
ZNF277	ENST00000361822.3	zinc finger protein 277	286	1	0	1	0	1	hsa-miR-3682-3p				-0.09	-0.25	N/A
KCNAB1	ENST00000302490.8	potassium voltage-gated channel, shaker-related subfamily, beta member 1	5	1	1	0	0	1	hsa-miR-3682-3p				-0.09	-0.36	N/A
DDI2	ENST00000480945.1	DNA-damage inducible 1 homolog 2 (S. cerevisiae)	357	1	0	0	1	3	hsa-miR-3682-3p				-0.09	-0.11	N/A
SNAP25	ENST00000254976.2	synaptosomal-associated protein, 25kDa	54	3	0	0	3	3	hsa-miR-3682-3p				-0.09	-0.47	N/A
PPIP5K1	ENST00000381885.1	diphosphoinositol pentakisphosphate kinase 1	109	1	0	1	0	0	hsa-miR-3682-3p				-0.09	-0.09	N/A
NAALADL2	ENST00000454872.1	N-acetylated alpha-linked acidic dipeptidase-like 2	5	1	0	0	1	0	hsa-miR-3682-3p				-0.09	-0.09	N/A
TRIM5	ENST00000396847.3	tripartite motif containing 5	435	1	0	1	0	0	hsa-miR-3682-3p				-0.09	-0.09	N/A
KIAA1024	ENST00000305428.3	KIAA1024	5	1	1	0	0	1	hsa-miR-3682-3p				-0.09	-0.09	N/A
PIGN	ENST00000357637.5	phosphatidylinositol glycan anchor biosynthesis, class N	211	2	0	1	1	0	hsa-miR-3682-3p				-0.09	-0.23	N/A
ARHGAP10	ENST00000336498.3	Rho GTPase activating protein 10	176	1	0	0	1	0	hsa-miR-3682-3p				-0.09	-0.09	N/A
ZNFX1	ENST00000371752.1	zinc finger, NFX1-type containing 1	41	1	0	1	0	0	hsa-miR-3682-3p				-0.09	-0.09	N/A
PDK3	ENST00000441463.2	pyruvate dehydrogenase kinase, isozyme 3	659	1	0	1	0	0	hsa-miR-3682-3p				-0.09	-0.15	N/A
ONECUT2	ENST00000491143.2	one cut homeobox 2	847	3	0	1	2	5	hsa-miR-3682-3p				-0.09	-0.09	N/A
TOX4	ENST00000405508.1	TOX high mobility group box family member 4	309	1	1	0	0	0	hsa-miR-3682-3p				-0.09	-0.12	N/A
MAML3	ENST00000509479.2	mastermind-like 3 (Drosophila)	159	1	0	0	1	1	hsa-miR-3682-3p				-0.09	-0.09	N/A
GDI2	ENST00000380191.4	GDP dissociation inhibitor 2	664	1	0	1	0	0	hsa-miR-3682-3p				-0.09	-0.1	N/A
CYP26B1	ENST00000001146.2	cytochrome P450, family 26, subfamily B, polypeptide 1	1315	1	0	1	0	0	hsa-miR-3682-3p				-0.09	-0.09	N/A
ARHGEF9	ENST00000253401.6	Cdc42 guanine nucleotide exchange factor (GEF) 9	13	1	0	0	1	0	hsa-miR-3682-3p				-0.09	-0.09	N/A
ADAMTSL3	ENST00000286744.5	ADAMTS-like 3	9	1	0	0	1	0	hsa-miR-3682-3p				-0.09	-0.09	N/A
RIMBP3C	ENST00000331505.5	RIMS binding protein 3C	5	1	0	0	1	0	hsa-miR-3682-3p				-0.09	-0.09	N/A
MGAT3	ENST00000341184.6	mannosyl (beta-1,4-)-glycoprotein beta-1,4-N-acetylglucosaminyltransferase	9	1	1	0	0	1	hsa-miR-3682-3p				-0.09	-0.09	N/A
LEPROT	ENST00000371065.4	leptin receptor overlapping transcript	397	1	0	0	1	0	hsa-miR-3682-3p				-0.09	-0.09	N/A
ARMC1	ENST00000276569.3	armadillo repeat containing 1	93	1	0	0	1	0	hsa-miR-3682-3p				-0.09	-0.1	N/A
LRRC17	ENST00000249377.4	leucine rich repeat containing 17	144	1	0	1	0	0	hsa-miR-3682-3p				-0.09	-0.09	N/A
TSHZ2	ENST00000371497.5	teashirt zinc finger homeobox 2	351	1	0	0	1	3	hsa-miR-3682-3p				-0.09	-0.09	N/A
FAM83D	ENST00000217429.4	family with sequence similarity 83, member D	600	1	0	0	1	1	hsa-miR-3682-3p				-0.09	-0.11	N/A
PHACTR2	ENST00000427704.2	phosphatase and actin regulator 2	274	1	0	1	0	3	hsa-miR-3682-3p				-0.09	-0.1	N/A
MEMO1	ENST00000295065.5	mediator of cell motility 1	89	1	0	0	1	0	hsa-miR-3682-3p				-0.09	-0.13	N/A
MYO1D	ENST00000318217.5	myosin ID	16	1	0	1	0	1	hsa-miR-3682-3p				-0.09	-0.09	N/A
HNRNPUL1	ENST00000352456.3	heterogeneous nuclear ribonucleoprotein U-like 1	11882	1	0	0	1	1	hsa-miR-3682-3p				-0.09	-0.1	N/A
MRPL45	ENST00000312513.5	mitochondrial ribosomal protein L45	49	1	0	0	1	0	hsa-miR-3682-3p				-0.09	-0.09	N/A
CYSLTR2	ENST00000282018.3	cysteinyl leukotriene receptor 2	5	1	0	0	1	1	hsa-miR-3682-3p				-0.09	-0.1	N/A
TTLL5	ENST00000298832.9	tubulin tyrosine ligase-like family, member 5	180	1	0	0	1	0	hsa-miR-3682-3p				-0.09	-0.12	N/A
TMTC4	ENST00000376234.3	transmembrane and tetratricopeptide repeat containing 4	37	1	0	0	1	0	hsa-miR-3682-3p				-0.09	-0.17	N/A
GAREM	ENST00000399218.4	GRB2 associated, regulator of MAPK1	536	2	0	1	1	1	hsa-miR-3682-3p				-0.09	-0.12	N/A
ZNF552	ENST00000391701.1	zinc finger protein 552	9	1	0	0	1	0	hsa-miR-3682-3p				-0.09	-0.15	N/A
FUNDC2	ENST00000369498.3	FUN14 domain containing 2	130	2	1	0	1	1	hsa-miR-3682-3p				-0.09	-0.32	N/A
RND2	ENST00000544533.1	Rho family GTPase 2	26	2	0	1	1	1	hsa-miR-3682-3p				-0.09	-0.16	N/A
NUP50	ENST00000347635.4	nucleoporin 50kDa	57	1	0	1	0	0	hsa-miR-3682-3p				-0.09	-0.09	N/A
ZNF346	ENST00000503039.1	zinc finger protein 346	5	1	0	0	1	0	hsa-miR-3682-3p				-0.09	-0.09	N/A
AP3S2	ENST00000336418.4	adaptor-related protein complex 3, sigma 2 subunit	985	1	0	1	0	0	hsa-miR-3682-3p				-0.08	-0.15	N/A
GREB1	ENST00000381486.2	growth regulation by estrogen in breast cancer 1	40	1	0	0	1	1	hsa-miR-3682-3p				-0.08	-0.1	N/A
PSMB9	ENST00000395330.1	proteasome (prosome, macropain) subunit, beta type, 9	64	2	0	1	1	0	hsa-miR-3682-3p				-0.08	-0.46	N/A
SLC35D2	ENST00000253270.7	solute carrier family 35 (UDP-GlcNAc/UDP-glucose transporter), member D2	223	1	0	0	1	1	hsa-miR-3682-3p				-0.08	-0.29	N/A
NDUFA5	ENST00000471770.1	NADH dehydrogenase (ubiquinone) 1 alpha subcomplex, 5	28	1	0	0	1	0	hsa-miR-3682-3p				-0.08	-0.17	N/A
DDX4	ENST00000505374.1	DEAD (Asp-Glu-Ala-Asp) box polypeptide 4	5	1	0	0	1	1	hsa-miR-3682-3p				-0.08	-0.17	N/A
ONECUT3	ENST00000382349.4	one cut homeobox 3	5	1	0	0	1	0	hsa-miR-3682-3p				-0.08	-0.08	N/A
ANKS1A	ENST00000360359.3	ankyrin repeat and sterile alpha motif domain containing 1A	220	1	0	1	0	1	hsa-miR-3682-3p				-0.08	-0.08	N/A
FGF12	ENST00000445105.2	fibroblast growth factor 12	150	3	1	1	1	0	hsa-miR-3682-3p				-0.08	-0.51	N/A
AGO1	ENST00000373204.4	argonaute RISC catalytic component 1	402	1	0	1	0	3	hsa-miR-3682-3p				-0.08	-0.1	N/A
SLC35B4	ENST00000378509.4	solute carrier family 35 (UDP-xylose/UDP-N-acetylglucosamine transporter), member B4	899	1	0	1	0	0	hsa-miR-3682-3p				-0.08	-0.09	N/A
LMAN1	ENST00000251047.5	lectin, mannose-binding, 1	2293	1	0	0	1	1	hsa-miR-3682-3p				-0.08	-0.1	N/A
PDPR	ENST00000568530.1	pyruvate dehydrogenase phosphatase regulatory subunit	69	1	0	0	1	2	hsa-miR-3682-3p				-0.08	-0.13	N/A
HOMEZ	ENST00000357460.5	homeobox and leucine zipper encoding	100	2	2	0	0	0	hsa-miR-3682-3p				-0.08	-0.32	N/A
PGM3	ENST00000513973.1	phosphoglucomutase 3	707	1	0	1	0	2	hsa-miR-3682-3p				-0.08	-0.14	N/A
LIFR	ENST00000263409.4	leukemia inhibitory factor receptor alpha	44	1	0	1	0	0	hsa-miR-3682-3p				-0.08	-0.08	N/A
STRN3	ENST00000355683.5	striatin, calmodulin binding protein 3	697	1	0	0	1	0	hsa-miR-3682-3p				-0.08	-0.08	N/A
CD300E	ENST00000392619.1	CD300e molecule	5	1	0	0	1	0	hsa-miR-3682-3p				-0.08	-0.08	N/A
STXBP5L	ENST00000273666.6	syntaxin binding protein 5-like	19	2	0	1	1	3	hsa-miR-3682-3p				-0.08	-0.08	N/A
MID1	ENST00000453318.2	midline 1 (Opitz/BBB syndrome)	677	1	1	0	0	0	hsa-miR-3682-3p				-0.08	-0.09	N/A
RAET1E	ENST00000532335.1	retinoic acid early transcript 1E	129	1	0	1	0	0	hsa-miR-3682-3p				-0.08	-0.15	N/A
ZBTB21	ENST00000398505.3	zinc finger and BTB domain containing 21	802	1	0	0	1	0	hsa-miR-3682-3p				-0.08	-0.09	N/A
MOCS2	ENST00000450852.3	molybdenum cofactor synthesis 2	100	3	0	2	1	1	hsa-miR-3682-3p				-0.08	-0.39	N/A
NIPSNAP3B	ENST00000374762.3	nipsnap homolog 3B (C. elegans)	26	1	0	0	1	1	hsa-miR-3682-3p				-0.08	-0.1	N/A
RALGPS2	ENST00000367635.3	Ral GEF with PH domain and SH3 binding motif 2	201	1	1	0	0	1	hsa-miR-3682-3p				-0.08	-0.08	N/A
RBMS1	ENST00000348849.3	RNA binding motif, single stranded interacting protein 1	90	1	0	0	1	0	hsa-miR-3682-3p				-0.08	-0.08	N/A
MCUR1	ENST00000379170.4	mitochondrial calcium uniporter regulator 1	129	1	0	1	0	0	hsa-miR-3682-3p				-0.08	-0.08	N/A
CALN1	ENST00000329008.5	calneuron 1	5	1	0	1	0	0	hsa-miR-3682-3p				-0.08	-0.08	N/A
GOLGA6L1	ENST00000316397.3	golgin A6 family-like 1	5	1	0	1	0	0	hsa-miR-3682-3p				-0.08	-0.08	N/A
ZNF528	ENST00000391788.2	zinc finger protein 528	15	1	0	0	1	0	hsa-miR-3682-3p				-0.08	-0.08	N/A
SYNDIG1L	ENST00000331628.3	synapse differentiation inducing 1-like	7	1	0	1	0	0	hsa-miR-3682-3p				-0.08	-0.08	N/A
IQGAP2	ENST00000274364.6	IQ motif containing GTPase activating protein 2	588	1	0	1	0	0	hsa-miR-3682-3p				-0.08	-0.08	N/A
DAPK2	ENST00000261891.3	death-associated protein kinase 2	21	1	0	0	1	0	hsa-miR-3682-3p				-0.08	-0.08	N/A
PCNXL2	ENST00000258229.9	pecanex-like 2 (Drosophila)	49	1	0	0	1	2	hsa-miR-3682-3p				-0.08	-0.16	N/A
CKS1B	ENST00000308987.5	CDC28 protein kinase regulatory subunit 1B	186	1	0	0	1	0	hsa-miR-3682-3p				-0.08	-0.1	N/A
USP37	ENST00000258399.3	ubiquitin specific peptidase 37	14	2	1	0	1	0	hsa-miR-3682-3p				-0.08	-0.2	N/A
AAK1	ENST00000409085.4	AP2 associated kinase 1	27	3	0	1	2	1	hsa-miR-3682-3p				-0.08	-0.1	N/A
MAT1A	ENST00000372213.3	methionine adenosyltransferase I, alpha	19	2	0	0	2	1	hsa-miR-3682-3p				-0.08	-0.17	N/A
NR3C2	ENST00000344721.4	nuclear receptor subfamily 3, group C, member 2	425	1	0	0	1	0	hsa-miR-3682-3p				-0.08	-0.08	N/A
ZNF813	ENST00000396403.4	zinc finger protein 813	10	1	0	0	1	0	hsa-miR-3682-3p				-0.08	-0.08	N/A
AFF2	ENST00000370460.2	AF4/FMR2 family, member 2	8	1	0	0	1	2	hsa-miR-3682-3p				-0.08	-0.13	N/A
MYCT1	ENST00000367245.5	myc target 1	5	1	0	0	1	0	hsa-miR-3682-3p				-0.08	-0.08	N/A
DYRK1A	ENST00000339659.4	dual-specificity tyrosine-(Y)-phosphorylation regulated kinase 1A	448	1	0	1	0	0	hsa-miR-3682-3p				-0.08	-0.08	N/A
NPHP3	ENST00000326682.8	nephronophthisis 3 (adolescent)	44	1	0	0	1	0	hsa-miR-3682-3p				-0.08	-0.14	N/A
FAM47E	ENST00000515604.1	Protein FAM47E	503	1	0	0	1	0	hsa-miR-3682-3p				-0.08	-0.1	N/A
TIMM10B	ENST00000254616.6	translocase of inner mitochondrial membrane 10 homolog B (yeast)	290	1	0	1	0	0	hsa-miR-3682-3p				-0.08	-0.19	N/A
ZNF70	ENST00000341976.3	zinc finger protein 70	99	1	0	1	0	1	hsa-miR-3682-3p				-0.08	-0.09	N/A
SCRN1	ENST00000242059.5	secernin 1	29	1	0	0	1	0	hsa-miR-3682-3p				-0.08	-0.12	N/A
PRNP	ENST00000379440.4	prion protein	1136	1	0	0	1	0	hsa-miR-3682-3p				-0.08	-0.08	N/A
C11orf21	ENST00000381153.3	chromosome 11 open reading frame 21	5	1	0	0	1	0	hsa-miR-3682-3p				-0.08	-0.08	N/A
DOCK4	ENST00000428084.1	dedicator of cytokinesis 4	211	1	0	0	1	0	hsa-miR-3682-3p				-0.08	-0.08	N/A
EIF2AK2	ENST00000233057.4	eukaryotic translation initiation factor 2-alpha kinase 2	292	1	0	1	0	0	hsa-miR-3682-3p				-0.08	-0.15	N/A
LRBA	ENST00000535741.1	LPS-responsive vesicle trafficking, beach and anchor containing	603	1	0	1	0	0	hsa-miR-3682-3p				-0.08	-0.08	N/A
TMPRSS2	ENST00000332149.5	transmembrane protease, serine 2	11	1	0	1	0	0	hsa-miR-3682-3p				-0.08	-0.11	N/A
GALNT2	ENST00000366672.4	UDP-N-acetyl-alpha-D-galactosamine:polypeptide N-acetylgalactosaminyltransferase 2 (GalNAc-T2)	2834	2	0	1	1	1	hsa-miR-3682-3p				-0.08	-0.08	N/A
ZNF652	ENST00000362063.2	zinc finger protein 652	33	1	0	0	1	0	hsa-miR-3682-3p				-0.08	-0.13	N/A
CNTNAP3	ENST00000297668.6	contactin associated protein-like 3	5	3	0	2	1	1	hsa-miR-3682-3p				-0.08	-0.24	N/A
SCAP	ENST00000265565.5	SREBF chaperone	160	1	1	0	0	0	hsa-miR-3682-3p				-0.08	-0.5	N/A
ZNF160	ENST00000599056.1	zinc finger protein 160	68	1	0	1	0	0	hsa-miR-3682-3p				-0.08	-0.08	N/A
RGS17	ENST00000367225.2	regulator of G-protein signaling 17	11	1	0	0	1	0	hsa-miR-3682-3p				-0.08	-0.14	N/A
NDST3	ENST00000296499.5	N-deacetylase/N-sulfotransferase (heparan glucosaminyl) 3	5	1	0	1	0	0	hsa-miR-3682-3p				-0.08	-0.08	N/A
TET2	ENST00000545826.1	tet methylcytosine dioxygenase 2	558	1	1	0	0	1	hsa-miR-3682-3p				-0.08	-0.08	N/A
GXYLT2	ENST00000389617.4	glucoside xylosyltransferase 2	207	1	0	0	1	1	hsa-miR-3682-3p				-0.08	-0.14	N/A
GUF1	ENST00000281543.5	GUF1 GTPase homolog (S. cerevisiae)	110	1	0	1	0	1	hsa-miR-3682-3p				-0.08	-0.13	N/A
SYNJ2BP	ENST00000256366.4	synaptojanin 2 binding protein	329	1	0	0	1	1	hsa-miR-3682-3p				-0.08	-0.17	N/A
CLEC2D	ENST00000261340.7	C-type lectin domain family 2, member D	11	1	0	0	1	1	hsa-miR-3682-3p				-0.08	-0.15	N/A
EAF1	ENST00000396842.2	ELL associated factor 1	63	1	0	0	1	1	hsa-miR-3682-3p				-0.08	-0.08	N/A
RNF144A	ENST00000320892.6	ring finger protein 144A	124	1	0	0	1	0	hsa-miR-3682-3p				-0.08	-0.08	N/A
TBRG1	ENST00000441174.3	transforming growth factor beta regulator 1	275	1	1	0	0	0	hsa-miR-3682-3p				-0.08	-0.19	N/A
USP6NL	ENST00000609104.1	USP6 N-terminal like	183	2	0	0	2	1	hsa-miR-3682-3p				-0.08	-0.09	N/A
CRISPLD1	ENST00000262207.4	cysteine-rich secretory protein LCCL domain containing 1	358	1	0	0	1	1	hsa-miR-3682-3p				-0.08	-0.18	N/A
HACE1	ENST00000262903.4	HECT domain and ankyrin repeat containing E3 ubiquitin protein ligase 1	191	1	0	0	1	0	hsa-miR-3682-3p				-0.08	-0.08	N/A
ATP11A	ENST00000487903.1	ATPase, class VI, type 11A	731	1	0	0	1	1	hsa-miR-3682-3p				-0.08	-0.11	N/A
PCBD1	ENST00000299299.3	pterin-4 alpha-carbinolamine dehydratase/dimerization cofactor of hepatocyte nuclear factor 1 alpha	286	2	1	1	0	0	hsa-miR-3682-3p				-0.08	-0.61	N/A
ZSCAN12	ENST00000361028.1	zinc finger and SCAN domain containing 12	117	1	0	1	0	0	hsa-miR-3682-3p				-0.08	-0.08	N/A
POU6F2	ENST00000518318.2	POU class 6 homeobox 2	5	1	0	0	1	0	hsa-miR-3682-3p				-0.08	-0.08	N/A
ZNF347	ENST00000334197.7	zinc finger protein 347	33	2	0	0	2	0	hsa-miR-3682-3p				-0.08	-0.17	N/A
ARHGAP26	ENST00000378004.3	Rho GTPase activating protein 26	131	2	0	1	1	1	hsa-miR-3682-3p				-0.08	-0.1	N/A
RPL37	ENST00000274242.5	ribosomal protein L37	1785	1	0	0	1	0	hsa-miR-3682-3p				-0.08	-0.09	N/A
KIAA1244	ENST00000251691.4	KIAA1244	169	2	0	1	1	0	hsa-miR-3682-3p				-0.08	-0.11	N/A
GOLGA6L6	ENST00000427390.2	golgin A6 family-like 6	5	1	0	1	0	0	hsa-miR-3682-3p				-0.08	-0.08	N/A
LONRF2	ENST00000393437.3	LON peptidase N-terminal domain and ring finger 2	394	2	0	1	1	0	hsa-miR-3682-3p				-0.08	-0.08	N/A
LARGE	ENST00000354992.2	like-glycosyltransferase	411	1	0	1	0	0	hsa-miR-3682-3p				-0.08	-0.08	N/A
FEM1B	ENST00000306917.4	fem-1 homolog b (C. elegans)	656	1	0	1	0	0	hsa-miR-3682-3p				-0.08	-0.11	N/A
LDOC1L	ENST00000341255.3	leucine zipper, down-regulated in cancer 1-like	348	1	0	1	0	0	hsa-miR-3682-3p				-0.08	-0.08	N/A
GNG12	ENST00000370982.3	guanine nucleotide binding protein (G protein), gamma 12	1362	1	0	1	0	1	hsa-miR-3682-3p				-0.08	-0.25	N/A
RAB30	ENST00000533486.1	RAB30, member RAS oncogene family	274	1	0	1	0	1	hsa-miR-3682-3p				-0.08	-0.11	N/A
GPRIN3	ENST00000609438.1	GPRIN family member 3	213	2	0	2	0	0	hsa-miR-3682-3p				-0.08	-0.08	N/A
ZNF573	ENST00000590414.2	zinc finger protein 573	12	2	0	1	1	0	hsa-miR-3682-3p				-0.08	-0.11	N/A
TMEM19	ENST00000266673.5	transmembrane protein 19	1378	1	0	0	1	0	hsa-miR-3682-3p				-0.08	-0.13	N/A
SSBP3	ENST00000417664.2	single stranded DNA binding protein 3	1474	1	0	1	0	0	hsa-miR-3682-3p				-0.08	-0.1	N/A
CCDC176	ENST00000394009.3	coiled-coil domain containing 176	61	1	0	0	1	0	hsa-miR-3682-3p				-0.08	-0.08	N/A
ABI2	ENST00000295851.5	abl-interactor 2	877	4	1	1	2	1	hsa-miR-3682-3p				-0.08	-0.33	N/A
LHFPL3	ENST00000535008.1	lipoma HMGIC fusion partner-like 3	5	1	0	0	1	0	hsa-miR-3682-3p				-0.08	-0.08	N/A
TMEM104	ENST00000335464.5	transmembrane protein 104	657	1	0	0	1	1	hsa-miR-3682-3p				-0.08	-0.08	N/A
BACE2	ENST00000328735.6	beta-site APP-cleaving enzyme 2	79	1	0	1	0	0	hsa-miR-3682-3p				-0.08	-0.13	N/A
CCDC14	ENST00000488653.2	coiled-coil domain containing 14	275	1	0	1	0	0	hsa-miR-3682-3p				-0.08	-0.1	N/A
HLCS	ENST00000336648.4	holocarboxylase synthetase (biotin-(proprionyl-CoA-carboxylase (ATP-hydrolysing)) ligase)	688	2	1	0	1	0	hsa-miR-3682-3p				-0.08	-0.08	N/A
EHBP1	ENST00000431489.1	EH domain binding protein 1	28	1	0	1	0	0	hsa-miR-3682-3p				-0.08	-0.09	N/A
QKI	ENST00000392127.2	QKI, KH domain containing, RNA binding	323	2	0	1	1	1	hsa-miR-3682-3p				-0.08	-0.26	N/A
IKZF2	ENST00000457361.1	IKAROS family zinc finger 2 (Helios)	32	1	1	0	0	0	hsa-miR-3682-3p				-0.08	-0.08	N/A
NFAT5	ENST00000354436.2	nuclear factor of activated T-cells 5, tonicity-responsive	128	2	0	0	2	0	hsa-miR-3682-3p				-0.08	-0.2	N/A
XRCC5	ENST00000392133.3	X-ray repair complementing defective repair in Chinese hamster cells 5 (double-strand-break rejoining)	14802	1	0	1	0	3	hsa-miR-3682-3p				-0.07	-0.1	N/A
WDR36	ENST00000506538.2	WD repeat domain 36	282	1	0	0	1	3	hsa-miR-3682-3p				-0.07	-0.14	N/A
TBC1D24	ENST00000567020.1	TBC1 domain family, member 24	269	1	1	0	0	2	hsa-miR-3682-3p				-0.07	-0.23	N/A
ZNF398	ENST00000420008.2	zinc finger protein 398	305	1	0	0	1	0	hsa-miR-3682-3p				-0.07	-0.09	N/A
AP5M1	ENST00000261558.3	adaptor-related protein complex 5, mu 1 subunit	198	2	0	1	1	1	hsa-miR-3682-3p				-0.07	-0.18	N/A
CDC42EP3	ENST00000295324.3	CDC42 effector protein (Rho GTPase binding) 3	1749	1	0	1	0	0	hsa-miR-3682-3p				-0.07	-0.14	N/A
NME5	ENST00000265191.2	NME/NM23 family member 5	12	1	0	0	1	0	hsa-miR-3682-3p				-0.07	-0.18	N/A
C12orf60	ENST00000330828.2	chromosome 12 open reading frame 60	11	1	0	0	1	0	hsa-miR-3682-3p				-0.07	-0.14	N/A
CEP135	ENST00000257287.4	centrosomal protein 135kDa	19	1	1	0	0	0	hsa-miR-3682-3p				-0.07	-0.11	N/A
EIF5A2	ENST00000474096.1	eukaryotic translation initiation factor 5A2	443	1	0	0	1	0	hsa-miR-3682-3p				-0.07	-0.2	N/A
ZNF2	ENST00000398107.2	zinc finger protein 2	95	1	0	1	0	0	hsa-miR-3682-3p				-0.07	-0.09	N/A
PRR26	ENST00000441152.2	proline rich 26	5	1	0	0	1	0	hsa-miR-3682-3p				-0.07	-0.07	N/A
TCAIM	ENST00000342649.4	T cell activation inhibitor, mitochondrial	844	1	0	1	0	0	hsa-miR-3682-3p				-0.07	-0.07	N/A
ZNF562	ENST00000293648.4	zinc finger protein 562	130	1	0	0	1	0	hsa-miR-3682-3p				-0.07	-0.07	N/A
PRKACB	ENST00000370689.2	protein kinase, cAMP-dependent, catalytic, beta	344	2	1	0	1	1	hsa-miR-3682-3p				-0.07	-0.24	N/A
HCN1	ENST00000303230.4	hyperpolarization activated cyclic nucleotide-gated potassium channel 1	5	1	0	0	1	0	hsa-miR-3682-3p				-0.07	-0.07	N/A
RAP1GAP2	ENST00000254695.8	RAP1 GTPase activating protein 2	123	1	0	1	0	1	hsa-miR-3682-3p				-0.07	-0.07	N/A
ITSN1	ENST00000379960.5	intersectin 1 (SH3 domain protein)	194	1	0	0	1	0	hsa-miR-3682-3p				-0.07	-0.07	N/A
PM20D2	ENST00000275072.4	peptidase M20 domain containing 2	2171	1	0	0	1	0	hsa-miR-3682-3p				-0.07	-0.07	N/A
BID	ENST00000317361.7	BH3 interacting domain death agonist	187	2	0	1	1	0	hsa-miR-3682-3p				-0.07	-0.34	N/A
PBX1	ENST00000367897.1	pre-B-cell leukemia homeobox 1	18	1	0	0	1	0	hsa-miR-3682-3p				-0.07	-0.1	N/A
TBC1D12	ENST00000225235.4	TBC1 domain family, member 12	172	1	0	0	1	2	hsa-miR-3682-3p				-0.07	-0.19	N/A
INO80	ENST00000361937.3	INO80 complex subunit	279	1	0	1	0	0	hsa-miR-3682-3p				-0.07	-0.07	N/A
NOP2	ENST00000545200.1	NOP2 nucleolar protein	27	1	0	0	1	0	hsa-miR-3682-3p				-0.07	-0.07	N/A
RALGDS	ENST00000372050.3	ral guanine nucleotide dissociation stimulator	143	1	0	0	1	0	hsa-miR-3682-3p				-0.07	-0.07	N/A
VPS13B	ENST00000395996.1	vacuolar protein sorting 13 homolog B (yeast)	262	3	1	1	1	2	hsa-miR-3682-3p				-0.07	-0.07	N/A
LYRM7	ENST00000507584.1	LYR motif containing 7	217	1	0	0	1	1	hsa-miR-3682-3p				-0.07	-0.17	N/A
PLXDC2	ENST00000377252.4	plexin domain containing 2	506	2	1	0	1	0	hsa-miR-3682-3p				-0.07	-0.09	N/A
GSTK1	ENST00000358406.5	glutathione S-transferase kappa 1	299	1	0	1	0	1	hsa-miR-3682-3p				-0.07	-0.18	N/A
KRR1	ENST00000229214.4	KRR1, small subunit (SSU) processome component, homolog (yeast)	380	1	0	0	1	2	hsa-miR-3682-3p				-0.07	-0.41	N/A
RASAL2	ENST00000448150.3	RAS protein activator like 2	950	1	0	1	0	3	hsa-miR-3682-3p				-0.07	-0.14	N/A
EIF3M	ENST00000531120.1	eukaryotic translation initiation factor 3, subunit M	218	1	0	0	1	0	hsa-miR-3682-3p				-0.07	-0.08	N/A
SRC	ENST00000373578.2	v-src avian sarcoma (Schmidt-Ruppin A-2) viral oncogene homolog	170	1	0	0	1	0	hsa-miR-3682-3p				-0.07	-0.07	N/A
CTD-2545M3.6	ENST00000599632.1		10	1	0	1	0	0	hsa-miR-3682-3p				-0.07	-0.16	N/A
WDR43	ENST00000407426.3	WD repeat domain 43	426	1	0	0	1	0	hsa-miR-3682-3p				-0.07	-0.16	N/A
SLC4A10	ENST00000415876.2	solute carrier family 4, sodium bicarbonate transporter, member 10	5	1	0	0	1	0	hsa-miR-3682-3p				-0.07	-0.07	N/A
UNC80	ENST00000439458.1	unc-80 homolog (C. elegans)	5	1	0	0	1	1	hsa-miR-3682-3p				-0.07	-0.07	N/A
AIF1L	ENST00000372300.1	allograft inflammatory factor 1-like	487	1	0	1	0	0	hsa-miR-3682-3p				-0.07	-0.1	N/A
UBE2J1	ENST00000435041.2	ubiquitin-conjugating enzyme E2, J1	1318	1	1	0	0	1	hsa-miR-3682-3p				-0.07	-0.28	N/A
LIN7A	ENST00000552864.1	lin-7 homolog A (C. elegans)	86	1	0	0	1	0	hsa-miR-3682-3p				-0.07	-0.2	N/A
FOXO1	ENST00000379561.5	forkhead box O1	480	1	0	1	0	0	hsa-miR-3682-3p				-0.07	-0.07	N/A
AL645728.1	ENST00000366221.2	Uncharacterized protein	8	1	0	1	0	0	hsa-miR-3682-3p				-0.07	-0.19	N/A
ZNF292	ENST00000369577.3	zinc finger protein 292	230	1	1	0	0	0	hsa-miR-3682-3p				-0.07	-0.09	N/A
CDC5L	ENST00000371477.3	cell division cycle 5-like	115	1	1	0	0	1	hsa-miR-3682-3p				-0.07	-0.08	N/A
SBSPON	ENST00000297354.6	somatomedin B and thrombospondin, type 1 domain containing	8	1	0	1	0	0	hsa-miR-3682-3p				-0.07	-0.12	N/A
ATP2B1	ENST00000261173.2	ATPase, Ca++ transporting, plasma membrane 1	699	1	0	0	1	0	hsa-miR-3682-3p				-0.07	-0.07	N/A
IMPG2	ENST00000193391.7	interphotoreceptor matrix proteoglycan 2	5	2	0	0	2	0	hsa-miR-3682-3p				-0.07	-0.07	N/A
POTEI	ENST00000451531.2	POTE ankyrin domain family, member I	5	2	0	1	1	0	hsa-miR-3682-3p				-0.07	-0.07	N/A
PODXL	ENST00000541194.1	podocalyxin-like	2928	1	1	0	0	1	hsa-miR-3682-3p				-0.07	-0.07	N/A
SLC7A6	ENST00000219343.6	solute carrier family 7 (amino acid transporter light chain, y+L system), member 6	1044	2	1	1	0	0	hsa-miR-3682-3p				-0.07	-0.17	N/A
BRI3BP	ENST00000341446.8	BRI3 binding protein	820	1	0	0	1	0	hsa-miR-3682-3p				-0.07	-0.08	N/A
RNF150	ENST00000515673.2	ring finger protein 150	518	1	0	1	0	2	hsa-miR-3682-3p				-0.07	-0.08	N/A
HUS1	ENST00000258774.5	HUS1 checkpoint homolog (S. pombe)	442	1	0	1	0	0	hsa-miR-3682-3p				-0.07	-0.08	N/A
TERT	ENST00000296820.5	telomerase reverse transcriptase	10	2	0	2	0	0	hsa-miR-3682-3p				-0.07	-0.16	N/A
CATSPERG	ENST00000215069.4	catsper channel auxiliary subunit gamma	5	1	0	0	1	0	hsa-miR-3682-3p				-0.07	-0.07	N/A
TAOK1	ENST00000261716.3	TAO kinase 1	164	1	0	0	1	0	hsa-miR-3682-3p				-0.07	-0.07	N/A
ARTN	ENST00000372359.5	artemin	18	1	0	1	0	0	hsa-miR-3682-3p				-0.07	-0.07	N/A
MKLN1	ENST00000352689.6	muskelin 1, intracellular mediator containing kelch motifs	477	2	1	0	1	2	hsa-miR-3682-3p				-0.07	-0.1	N/A
COL9A2	ENST00000372748.3	collagen, type IX, alpha 2	189	1	0	0	1	3	hsa-miR-3682-3p				-0.07	-0.16	N/A
TNPO1	ENST00000337273.5	transportin 1	2041	1	0	1	0	0	hsa-miR-3682-3p				-0.07	-0.11	N/A
KIF7	ENST00000394412.3	kinesin family member 7	13	1	0	0	1	0	hsa-miR-3682-3p				-0.07	-0.15	N/A
MCTP2	ENST00000357742.4	multiple C2 domains, transmembrane 2	59	2	0	2	0	1	hsa-miR-3682-3p				-0.07	-0.15	N/A
ZNF621	ENST00000339296.5	zinc finger protein 621	39	1	0	0	1	0	hsa-miR-3682-3p				-0.07	-0.08	N/A
DNMT3B	ENST00000344505.4	DNA (cytosine-5-)-methyltransferase 3 beta	259	1	0	0	1	1	hsa-miR-3682-3p				-0.07	-0.07	N/A
KIF3B	ENST00000375712.3	kinesin family member 3B	182	1	0	1	0	0	hsa-miR-3682-3p				-0.07	-0.07	N/A
PSPC1	ENST00000338910.4	paraspeckle component 1	14	1	0	1	0	0	hsa-miR-3682-3p				-0.07	-0.14	N/A
IGSF3	ENST00000369486.3	immunoglobulin superfamily, member 3	141	1	0	0	1	0	hsa-miR-3682-3p				-0.07	-0.11	N/A
TRDMT1	ENST00000377799.3	tRNA aspartic acid methyltransferase 1	248	1	1	0	0	2	hsa-miR-3682-3p				-0.07	-0.34	N/A
AP005482.1	ENST00000400514.2	Uncharacterized protein	44	1	0	0	1	0	hsa-miR-3682-3p				-0.07	-0.08	N/A
RAD9B	ENST00000409425.1	RAD9 homolog B (S. pombe)	10	1	0	0	1	1	hsa-miR-3682-3p				-0.07	-0.09	N/A
VPS41	ENST00000310301.4	vacuolar protein sorting 41 homolog (S. cerevisiae)	163	1	0	0	1	1	hsa-miR-3682-3p				-0.07	-0.13	N/A
IFNLR1	ENST00000327575.2	interferon, lambda receptor 1	15	1	1	0	0	1	hsa-miR-3682-3p				-0.07	-0.1	N/A
HS2ST1	ENST00000370550.5	heparan sulfate 2-O-sulfotransferase 1	787	1	0	1	0	2	hsa-miR-3682-3p				-0.07	-0.1	N/A
ZNF799	ENST00000419318.1	zinc finger protein 799	17	2	0	1	1	0	hsa-miR-3682-3p				-0.07	-0.1	N/A
CTH	ENST00000411986.2	cystathionase (cystathionine gamma-lyase)	430	1	0	1	0	1	hsa-miR-3682-3p				-0.07	-0.16	N/A
ASAH2	ENST00000395526.4	N-acylsphingosine amidohydrolase (non-lysosomal ceramidase) 2	5	2	0	2	0	1	hsa-miR-3682-3p				-0.07	-0.07	N/A
COL4A3	ENST00000396578.3	collagen, type IV, alpha 3 (Goodpasture antigen)	286	1	0	1	0	1	hsa-miR-3682-3p				-0.07	-0.07	N/A
NCKAP1L	ENST00000293373.6	NCK-associated protein 1-like	5	1	0	0	1	0	hsa-miR-3682-3p				-0.07	-0.07	N/A
RFX3	ENST00000382004.3	regulatory factor X, 3 (influences HLA class II expression)	37	1	0	0	1	1	hsa-miR-3682-3p				-0.07	-0.12	N/A
ZNF726	ENST00000525354.2	zinc finger protein 726	16	1	0	0	1	0	hsa-miR-3682-3p				-0.07	-0.11	N/A
C15orf38-AP3S2	ENST00000398333.3	C15orf38-AP3S2 readthrough	985	1	0	1	0	0	hsa-miR-3682-3p				-0.07	-0.12	N/A
CAMK4	ENST00000282356.4	calcium/calmodulin-dependent protein kinase IV	73	2	0	1	1	1	hsa-miR-3682-3p				-0.07	-0.18	N/A
CRISPLD2	ENST00000262424.5	cysteine-rich secretory protein LCCL domain containing 2	397	2	0	2	0	0	hsa-miR-3682-3p				-0.07	-0.15	N/A
SCN2B	ENST00000278947.5	sodium channel, voltage-gated, type II, beta subunit	5	1	0	1	0	0	hsa-miR-3682-3p				-0.07	-0.07	N/A
KRI1	ENST00000312962.6	KRI1 homolog (S. cerevisiae)	25	1	0	0	1	0	hsa-miR-3682-3p				-0.07	-0.09	N/A
SLC8A2	ENST00000236877.6	solute carrier family 8 (sodium/calcium exchanger), member 2	5	1	0	0	1	0	hsa-miR-3682-3p				-0.07	-0.07	N/A
ZNF829	ENST00000520965.1	zinc finger protein 829	103	2	1	1	0	0	hsa-miR-3682-3p				-0.07	-0.07	N/A
KIAA1958	ENST00000337530.6	KIAA1958	117	1	0	0	1	3	hsa-miR-3682-3p				-0.07	-0.07	N/A
SESTD1	ENST00000428443.3	SEC14 and spectrin domains 1	478	3	2	1	0	3	hsa-miR-3682-3p				-0.07	-0.6	N/A
PAPOLG	ENST00000238714.3	poly(A) polymerase gamma	49	1	0	0	1	1	hsa-miR-3682-3p				-0.07	-0.1	N/A
RAB8A	ENST00000300935.3	RAB8A, member RAS oncogene family	226	1	0	0	1	1	hsa-miR-3682-3p				-0.07	-0.17	N/A
C6	ENST00000337836.5	complement component 6	10	1	0	1	0	0	hsa-miR-3682-3p				-0.07	-0.14	N/A
E2F6	ENST00000362009.4	E2F transcription factor 6	70	1	0	0	1	0	hsa-miR-3682-3p				-0.07	-0.08	N/A
PHYHIPL	ENST00000373880.4	phytanoyl-CoA 2-hydroxylase interacting protein-like	26	1	0	1	0	0	hsa-miR-3682-3p				-0.07	-0.17	N/A
ENPEP	ENST00000265162.5	glutamyl aminopeptidase (aminopeptidase A)	10	2	0	0	2	0	hsa-miR-3682-3p				-0.07	-0.14	N/A
FICD	ENST00000361549.2	FIC domain containing	54	1*	0	0	0	2	hsa-miR-3682-3p				-0.07	-0.07	N/A
STK40	ENST00000359297.2	serine/threonine kinase 40	214	1	0	0	1	0	hsa-miR-3682-3p				-0.07	-0.07	N/A
MGAT5	ENST00000409645.1	mannosyl (alpha-1,6-)-glycoprotein beta-1,6-N-acetyl-glucosaminyltransferase	1627	1	0	0	1	1	hsa-miR-3682-3p				-0.07	-0.07	N/A
FGF9	ENST00000382353.5	fibroblast growth factor 9	136	1	0	1	0	0	hsa-miR-3682-3p				-0.07	-0.07	N/A
MFSD2B	ENST00000338315.4	major facilitator superfamily domain containing 2B	8	1	0	0	1	0	hsa-miR-3682-3p				-0.07	-0.07	N/A
MFF	ENST00000304593.9	mitochondrial fission factor	129	1	1	0	0	1	hsa-miR-3682-3p				-0.07	-0.31	N/A
RACGAP1	ENST00000427314.2	Rac GTPase activating protein 1	19	1	0	1	0	0	hsa-miR-3682-3p				-0.06	-0.11	N/A
LPCAT2	ENST00000262134.5	lysophosphatidylcholine acyltransferase 2	360	1	0	0	1	0	hsa-miR-3682-3p				-0.06	-0.11	N/A
RASGEF1A	ENST00000374459.1	RasGEF domain family, member 1A	10	1	0	1	0	0	hsa-miR-3682-3p				-0.06	-0.09	N/A
TMEM30A	ENST00000230461.6	transmembrane protein 30A	1221	1	0	1	0	1	hsa-miR-3682-3p				-0.06	-0.12	N/A
PCGF5	ENST00000336126.5	polycomb group ring finger 5	176	1	0	0	1	2	hsa-miR-3682-3p				-0.06	-0.23	N/A
CCSER1	ENST00000509176.1	coiled-coil serine-rich protein 1	5	1	0	1	0	0	hsa-miR-3682-3p				-0.06	-0.06	N/A
DENND2C	ENST00000393276.3	DENN/MADD domain containing 2C	51	1	0	1	0	0	hsa-miR-3682-3p				-0.06	-0.06	N/A
BTNL9	ENST00000327705.9	butyrophilin-like 9	8	1	0	0	1	1	hsa-miR-3682-3p				-0.06	-0.06	N/A
OCLN	ENST00000355237.2	occludin	5	1	0	0	1	1	hsa-miR-3682-3p				-0.06	-0.06	N/A
APOOL	ENST00000373173.2	apolipoprotein O-like	109	1	0	0	1	1	hsa-miR-3682-3p				-0.06	-0.18	N/A
SLC7A2	ENST00000494857.1	solute carrier family 7 (cationic amino acid transporter, y+ system), member 2	1233	1	0	0	1	0	hsa-miR-3682-3p				-0.06	-0.07	N/A
ERI1	ENST00000250263.7	exoribonuclease 1	120	1	0	1	0	0	hsa-miR-3682-3p				-0.06	-0.15	N/A
UBFD1	ENST00000395878.3	ubiquitin family domain containing 1	6826	1	0	0	1	2	hsa-miR-3682-3p				-0.06	-0.07	N/A
BRD7	ENST00000394688.3	bromodomain containing 7	349	1	0	0	1	1	hsa-miR-3682-3p				-0.06	-0.15	N/A
AGR2	ENST00000419304.2	anterior gradient 2	13	1	0	1	0	0	hsa-miR-3682-3p				-0.06	-0.17	N/A
NUDT16	ENST00000359850.3	nudix (nucleoside diphosphate linked moiety X)-type motif 16	622	2	0	1	1	1	hsa-miR-3682-3p				-0.06	-0.16	N/A
RNF125	ENST00000217740.3	ring finger protein 125, E3 ubiquitin protein ligase	214	1	0	0	1	0	hsa-miR-3682-3p				-0.06	-0.06	N/A
DCAF4L1	ENST00000333141.5	DDB1 and CUL4 associated factor 4-like 1	5	1	0	1	0	0	hsa-miR-3682-3p				-0.06	-0.06	N/A
TIRAP	ENST00000392679.1	toll-interleukin 1 receptor (TIR) domain containing adaptor protein	82	1	0	1	0	0	hsa-miR-3682-3p				-0.06	-0.12	N/A
ARFGEF1	ENST00000262215.3	ADP-ribosylation factor guanine nucleotide-exchange factor 1 (brefeldin A-inhibited)	70	1	0	1	0	1	hsa-miR-3682-3p				-0.06	-0.18	N/A
STARD13	ENST00000336934.5	StAR-related lipid transfer (START) domain containing 13	314	1	0	0	1	0	hsa-miR-3682-3p				-0.06	-0.11	N/A
TBC1D1	ENST00000261439.4	TBC1 (tre-2/USP6, BUB2, cdc16) domain family, member 1	150	1	0	0	1	0	hsa-miR-3682-3p				-0.06	-0.09	N/A
DBT	ENST00000370132.4	dihydrolipoamide branched chain transacylase E2	117	2	0	1	1	0	hsa-miR-3682-3p				-0.06	-0.08	N/A
CEP55	ENST00000371485.3	centrosomal protein 55kDa	92	1	0	0	1	0	hsa-miR-3682-3p				-0.06	-0.07	N/A
SENP6	ENST00000541192.1	SUMO1/sentrin specific peptidase 6	298	2	1	0	1	0	hsa-miR-3682-3p				-0.06	-0.42	N/A
CA12	ENST00000178638.3	carbonic anhydrase XII	42	2	0	1	1	0	hsa-miR-3682-3p				-0.06	-0.09	N/A
TSHR	ENST00000541158.2	thyroid stimulating hormone receptor	5	2	0	0	2	1	hsa-miR-3682-3p				-0.06	-0.17	N/A
FAM134B	ENST00000399793.2	family with sequence similarity 134, member B	102	1	0	0	1	0	hsa-miR-3682-3p				-0.06	-0.07	N/A
ERBB4	ENST00000342788.4	v-erb-b2 avian erythroblastic leukemia viral oncogene homolog 4	27	1	0	1	0	1	hsa-miR-3682-3p				-0.06	-0.07	N/A
PLEKHB2	ENST00000438882.2	pleckstrin homology domain containing, family B (evectins) member 2	1358	2	0	0	2	0	hsa-miR-3682-3p				-0.06	-0.16	N/A
SLC35E2B	ENST00000378662.1	solute carrier family 35, member E2B	5	1	1	0	0	1	hsa-miR-3682-3p				-0.06	-0.06	N/A
GRPEL1	ENST00000264954.4	GrpE-like 1, mitochondrial (E. coli)	1416	2	0	1	1	1	hsa-miR-3682-3p				-0.06	-0.17	N/A
GIPC2	ENST00000370759.3	GIPC PDZ domain containing family, member 2	16	1	1	0	0	0	hsa-miR-3682-3p				-0.06	-0.2	N/A
B3GALT1	ENST00000392690.3	UDP-Gal:betaGlcNAc beta 1,3-galactosyltransferase, polypeptide 1	35	2	0	2	0	0	hsa-miR-3682-3p				-0.06	-0.23	N/A
LYPLAL1	ENST00000366928.5	lysophospholipase-like 1	28	1	0	0	1	0	hsa-miR-3682-3p				-0.06	-0.17	N/A
MAVS	ENST00000428216.2	mitochondrial antiviral signaling protein	211	2	0	1	1	0	hsa-miR-3682-3p				-0.06	-0.07	N/A
LSAMP	ENST00000490035.2	limbic system-associated membrane protein	19	2	0	1	1	2	hsa-miR-3682-3p				-0.06	-0.25	N/A
SLC41A2	ENST00000258538.3	solute carrier family 41 (magnesium transporter), member 2	224	1	0	0	1	0	hsa-miR-3682-3p				-0.06	-0.09	N/A
G6PC	ENST00000253801.2	glucose-6-phosphatase, catalytic subunit	5	2	0	1	1	1	hsa-miR-3682-3p				-0.06	-0.24	N/A
N4BP2L2	ENST00000267068.3	NEDD4 binding protein 2-like 2	74	1	0	1	0	0	hsa-miR-3682-3p				-0.06	-0.13	N/A
CGN	ENST00000271636.7	cingulin	17	1	0	0	1	0	hsa-miR-3682-3p				-0.06	-0.06	N/A
PNMA5	ENST00000361887.5	paraneoplastic Ma antigen family member 5	5	1	0	0	1	1	hsa-miR-3682-3p				-0.06	-0.06	N/A
CCDC141	ENST00000420890.2	coiled-coil domain containing 141	5	1	0	0	1	1	hsa-miR-3682-3p				-0.06	-0.06	N/A
NFATC2	ENST00000371564.3	nuclear factor of activated T-cells, cytoplasmic, calcineurin-dependent 2	105	1	0	0	1	0	hsa-miR-3682-3p				-0.06	-0.06	N/A
FAM9C	ENST00000542843.1	family with sequence similarity 9, member C	5	1	0	1	0	0	hsa-miR-3682-3p				-0.06	-0.06	N/A
PSD3	ENST00000327040.8	pleckstrin and Sec7 domain containing 3	133	1	0	0	1	2	hsa-miR-3682-3p				-0.06	-0.07	N/A
SGPP2	ENST00000321276.7	sphingosine-1-phosphate phosphatase 2	182	1	0	0	1	0	hsa-miR-3682-3p				-0.06	-0.1	N/A
MCM4	ENST00000523944.1	minichromosome maintenance complex component 4	1525	1	0	0	1	0	hsa-miR-3682-3p				-0.06	-0.07	N/A
C5orf42	ENST00000508244.1	chromosome 5 open reading frame 42	45	1	0	1	0	0	hsa-miR-3682-3p				-0.06	-0.11	N/A
SCOC	ENST00000608372.1	short coiled-coil protein	922	1	0	0	1	1	hsa-miR-3682-3p				-0.06	-0.11	N/A
SNAP29	ENST00000215730.7	synaptosomal-associated protein, 29kDa	766	1	0	0	1	0	hsa-miR-3682-3p				-0.06	-0.12	N/A
CACNA1D	ENST00000288139.4	calcium channel, voltage-dependent, L type, alpha 1D subunit	5	2	0	1	1	0	hsa-miR-3682-3p				-0.06	-0.06	N/A
RPH3A	ENST00000415485.3	rabphilin 3A homolog (mouse)	5	1	0	0	1	0	hsa-miR-3682-3p				-0.06	-0.06	N/A
ZNF850	ENST00000591344.1	zinc finger protein 850	136	1	0	0	1	1	hsa-miR-3682-3p				-0.06	-0.06	N/A
HSPD1	ENST00000388968.3	heat shock 60kDa protein 1 (chaperonin)	42	1	0	0	1	0	hsa-miR-3682-3p				-0.06	-0.08	N/A
OTOF	ENST00000338581.6	otoferlin	5	1	0	0	1	0	hsa-miR-3682-3p				-0.06	-0.06	N/A
BNIP2	ENST00000267859.3	BCL2/adenovirus E1B 19kDa interacting protein 2	1255	1	0	0	1	0	hsa-miR-3682-3p				-0.06	-0.06	N/A
ZDHHC3	ENST00000296127.3	zinc finger, DHHC-type containing 3	426	1	0	0	1	4	hsa-miR-3682-3p				-0.06	-0.15	N/A
GDF11	ENST00000257868.5	growth differentiation factor 11	847	1	0	0	1	0	hsa-miR-3682-3p				-0.06	-0.07	N/A
DOCK11	ENST00000276204.6	dedicator of cytokinesis 11	40	2	0	1	1	0	hsa-miR-3682-3p				-0.06	-0.17	N/A
PHLDA1	ENST00000602540.1	pleckstrin homology-like domain, family A, member 1	3907	2	1	1	0	0	hsa-miR-3682-3p				-0.06	-0.31	N/A
NEK6	ENST00000373603.1	NIMA-related kinase 6	3449	3*	0	1	1	0	hsa-miR-3682-3p				-0.06	-0.34	N/A
PURA	ENST00000331327.3	purine-rich element binding protein A	367	1	0	1	0	0	hsa-miR-3682-3p				-0.06	-0.1	N/A
ZFYVE1	ENST00000318876.5	zinc finger, FYVE domain containing 1	5	1	1	0	0	0	hsa-miR-3682-3p				-0.06	-0.06	N/A
HAPLN1	ENST00000274341.4	hyaluronan and proteoglycan link protein 1	5	1	0	1	0	0	hsa-miR-3682-3p				-0.06	-0.06	N/A
AP1AR	ENST00000274000.5	adaptor-related protein complex 1 associated regulatory protein	89	1	0	0	1	1	hsa-miR-3682-3p				-0.06	-0.08	N/A
CHST9	ENST00000580774.1	carbohydrate (N-acetylgalactosamine 4-0) sulfotransferase 9	20	1	0	0	1	0	hsa-miR-3682-3p				-0.06	-0.06	N/A
FKTN	ENST00000223528.2	fukutin	153	1	0	0	1	0	hsa-miR-3682-3p				-0.06	-0.06	N/A
PHC3	ENST00000495893.2	polyhomeotic homolog 3 (Drosophila)	366	2	0	1	1	3	hsa-miR-3682-3p				-0.06	-0.21	N/A
KCNJ5	ENST00000529694.1	potassium inwardly-rectifying channel, subfamily J, member 5	12	1	0	0	1	0	hsa-miR-3682-3p				-0.06	-0.06	N/A
CDK18	ENST00000360066.2	cyclin-dependent kinase 18	262	1	0	1	0	0	hsa-miR-3682-3p				-0.06	-0.06	N/A
TTC14	ENST00000412756.2	tetratricopeptide repeat domain 14	99	1	0	0	1	0	hsa-miR-3682-3p				-0.06	-0.06	N/A
SYNCRIP	ENST00000355238.6	synaptotagmin binding, cytoplasmic RNA interacting protein	4864	1	0	0	1	0	hsa-miR-3682-3p				-0.06	-0.06	N/A
LZIC	ENST00000377223.1	leucine zipper and CTNNBIP1 domain containing	508	1	0	0	1	0	hsa-miR-3682-3p				-0.06	-0.13	N/A
AVPR1A	ENST00000299178.2	arginine vasopressin receptor 1A	9	2	1	0	1	0	hsa-miR-3682-3p				-0.06	-0.12	N/A
ABHD4	ENST00000428304.2	abhydrolase domain containing 4	102	1	0	1	0	0	hsa-miR-3682-3p				-0.06	-0.1	N/A
TBC1D5	ENST00000253692.7	TBC1 domain family, member 5	400	1	0	0	1	1	hsa-miR-3682-3p				-0.06	-0.07	N/A
PSEN1	ENST00000344094.3	presenilin 1	1340	1	0	1	0	1	hsa-miR-3682-3p				-0.06	-0.09	N/A
AMER1	ENST00000330258.3	APC membrane recruitment protein 1	11	2	0	0	2	0	hsa-miR-3682-3p				-0.06	-0.06	N/A
SPHKAP	ENST00000392056.3	SPHK1 interactor, AKAP domain containing	5	1	0	1	0	0	hsa-miR-3682-3p				-0.06	-0.06	N/A
ELMO1	ENST00000341056.3	engulfment and cell motility 1	118	1	0	0	1	1	hsa-miR-3682-3p				-0.06	-0.14	N/A
PLXNA4	ENST00000321063.4	plexin A4	9	1	0	1	0	1	hsa-miR-3682-3p				-0.06	-0.06	N/A
PHEX	ENST00000537599.1	phosphate regulating endopeptidase homolog, X-linked	22	1	0	0	1	0	hsa-miR-3682-3p				-0.06	-0.12	N/A
KCTD9	ENST00000221200.4	potassium channel tetramerization domain containing 9	575	1	0	0	1	0	hsa-miR-3682-3p				-0.06	-0.18	N/A
TMEM106B	ENST00000396667.3	transmembrane protein 106B	615	1	0	0	1	2	hsa-miR-3682-3p				-0.06	-0.26	N/A
PTGER2	ENST00000245457.5	prostaglandin E receptor 2 (subtype EP2), 53kDa	84	1	0	0	1	1	hsa-miR-3682-3p				-0.06	-0.16	N/A
TAS2R4	ENST00000247881.2	taste receptor, type 2, member 4	9	1	0	0	1	0	hsa-miR-3682-3p				-0.06	-0.13	N/A
ZNF518B	ENST00000326756.3	zinc finger protein 518B	95	1	0	0	1	0	hsa-miR-3682-3p				-0.06	-0.06	N/A
KDM2A	ENST00000398645.2	lysine (K)-specific demethylase 2A	729	1	0	0	1	0	hsa-miR-3682-3p				-0.06	-0.06	N/A
SPRED2	ENST00000356388.4	sprouty-related, EVH1 domain containing 2	53	1	0	0	1	0	hsa-miR-3682-3p				-0.06	-0.06	N/A
ARL5A	ENST00000295087.8	ADP-ribosylation factor-like 5A	112	1	0	0	1	2	hsa-miR-3682-3p				-0.06	-0.19	N/A
SEPN1	ENST00000361547.2	selenoprotein N, 1	104	1	0	1	0	0	hsa-miR-3682-3p				-0.06	-0.06	N/A
NBPF10	ENST00000369339.3	neuroblastoma breakpoint family, member 10	5	2	0	2	0	1	hsa-miR-3682-3p				-0.06	-0.2	N/A
SLC16A7	ENST00000261187.4	solute carrier family 16 (monocarboxylate transporter), member 7	73	2	1	0	1	1	hsa-miR-3682-3p				-0.06	-0.2	N/A
TRIM27	ENST00000377194.3	tripartite motif containing 27	492	1	0	1	0	1	hsa-miR-3682-3p				-0.06	-0.07	N/A
KIF3A	ENST00000378746.4	kinesin family member 3A	33	1	0	1	0	0	hsa-miR-3682-3p				-0.06	-0.08	N/A
NPFFR1	ENST00000277942.6	neuropeptide FF receptor 1	5	1	0	1	0	2	hsa-miR-3682-3p				-0.06	-0.06	N/A
TMEM181	ENST00000367090.3	transmembrane protein 181	924	1	0	1	0	1	hsa-miR-3682-3p				-0.06	-0.06	N/A
GJA5	ENST00000271348.2	gap junction protein, alpha 5, 40kDa	5	1	0	0	1	1	hsa-miR-3682-3p				-0.06	-0.06	N/A
CLVS2	ENST00000275162.5	clavesin 2	19	1	0	0	1	0	hsa-miR-3682-3p				-0.05	-0.15	N/A
PTDSS1	ENST00000517309.1	phosphatidylserine synthase 1	91	1	0	0	1	1	hsa-miR-3682-3p				-0.05	-0.15	N/A
ADCYAP1R1	ENST00000304166.4	adenylate cyclase activating polypeptide 1 (pituitary) receptor type I	9	3	1	0	2	4	hsa-miR-3682-3p				-0.05	-0.39	N/A
VPS37A	ENST00000324849.4	vacuolar protein sorting 37 homolog A (S. cerevisiae)	339	1	0	0	1	0	hsa-miR-3682-3p				-0.05	-0.1	N/A
C5orf24	ENST00000394976.3	chromosome 5 open reading frame 24	2668	1	0	0	1	0	hsa-miR-3682-3p				-0.05	-0.06	N/A
SREK1	ENST00000334121.6	splicing regulatory glutamine/lysine-rich protein 1	316	1	0	1	0	1	hsa-miR-3682-3p				-0.05	-0.2	N/A
LSM11	ENST00000286307.5	LSM11, U7 small nuclear RNA associated	1458	1	0	0	1	0	hsa-miR-3682-3p				-0.05	-0.06	N/A
CRB1	ENST00000367400.3	crumbs homolog 1 (Drosophila)	115	1	0	0	1	0	hsa-miR-3682-3p				-0.05	-0.1	N/A
ANTXR1	ENST00000409829.3	anthrax toxin receptor 1	571	1	0	1	0	0	hsa-miR-3682-3p				-0.05	-0.05	N/A
WDFY4	ENST00000413659.2	WDFY family member 4	5	2	1	0	1	1	hsa-miR-3682-3p				-0.05	-0.05	N/A
CALHM1	ENST00000329905.5	calcium homeostasis modulator 1	5	1	0	0	1	0	hsa-miR-3682-3p				-0.05	-0.05	N/A
ZBED1	ENST00000381223.4	zinc finger, BED-type containing 1	5	1	0	0	1	0	hsa-miR-3682-3p				-0.05	-0.05	N/A
RCN1	ENST00000054950.3	reticulocalbin 1, EF-hand calcium binding domain	213	1	0	1	0	0	hsa-miR-3682-3p				-0.05	-0.05	N/A
GPR55	ENST00000392040.1	G protein-coupled receptor 55	5	1	0	1	0	0	hsa-miR-3682-3p				-0.05	-0.05	N/A
GYG2	ENST00000381163.3	glycogenin 2	67	1	0	1	0	0	hsa-miR-3682-3p				-0.05	-0.07	N/A
KIAA1524	ENST00000295746.8	KIAA1524	498	1	0	0	1	1	hsa-miR-3682-3p				-0.05	-0.15	N/A
NPY4R	ENST00000374312.1	neuropeptide Y receptor Y4	10	1	1	0	0	0	hsa-miR-3682-3p				-0.05	-0.1	N/A
SETD3	ENST00000331768.5	SET domain containing 3	58	1	0	0	1	1	hsa-miR-3682-3p				-0.05	-0.14	N/A
PSMF1	ENST00000335877.6	proteasome (prosome, macropain) inhibitor subunit 1 (PI31)	2709	3	0	0	3	0	hsa-miR-3682-3p				-0.05	-0.18	N/A
OXTR	ENST00000316793.3	oxytocin receptor	24	1	0	0	1	0	hsa-miR-3682-3p				-0.05	-0.09	N/A
PPIG	ENST00000260970.3	peptidylprolyl isomerase G (cyclophilin G)	470	1	0	0	1	0	hsa-miR-3682-3p				-0.05	-0.12	N/A
ZFP30	ENST00000392144.1	ZFP30 zinc finger protein	41	1	0	1	0	1	hsa-miR-3682-3p				-0.05	-0.07	N/A
RAD23A	ENST00000586534.1	RAD23 homolog A (S. cerevisiae)	58	1	0	0	1	0	hsa-miR-3682-3p				-0.05	-0.14	N/A
CRHR1	ENST00000398285.3	corticotropin releasing hormone receptor 1	9	1	0	0	1	0	hsa-miR-3682-3p				-0.05	-0.05	N/A
PCDH19	ENST00000420881.2	protocadherin 19	7	1	0	1	0	1	hsa-miR-3682-3p				-0.05	-0.05	N/A
MET	ENST00000397752.3	met proto-oncogene	1155	1	0	0	1	0	hsa-miR-3682-3p				-0.05	-0.05	N/A
ZNF738	ENST00000380870.4	zinc finger protein 738	28	1	0	1	0	0	hsa-miR-3682-3p				-0.05	-0.14	N/A
ZKSCAN2	ENST00000328086.7	zinc finger with KRAB and SCAN domains 2	81	1	0	1	0	0	hsa-miR-3682-3p				-0.05	-0.06	N/A
AASS	ENST00000393376.1	aminoadipate-semialdehyde synthase	72	1	1	0	0	0	hsa-miR-3682-3p				-0.05	-0.12	N/A
ZWINT	ENST00000373944.3	ZW10 interacting kinetochore protein	6608	1	0	1	0	1	hsa-miR-3682-3p				-0.05	-0.21	N/A
YPEL2	ENST00000312655.4	yippee-like 2 (Drosophila)	62	1	0	0	1	0	hsa-miR-3682-3p				-0.05	-0.05	N/A
GRIN3A	ENST00000361820.3	glutamate receptor, ionotropic, N-methyl-D-aspartate 3A	5	1	0	1	0	0	hsa-miR-3682-3p				-0.05	-0.05	N/A
IGDCC4	ENST00000352385.2	immunoglobulin superfamily, DCC subclass, member 4	12	1	0	0	1	0	hsa-miR-3682-3p				-0.05	-0.05	N/A
GCC1	ENST00000321407.2	GRIP and coiled-coil domain containing 1	26	1	0	1	0	0	hsa-miR-3682-3p				-0.05	-0.05	N/A
SHROOM2	ENST00000380913.3	shroom family member 2	121	1	0	0	1	1	hsa-miR-3682-3p				-0.05	-0.07	N/A
PHF20L1	ENST00000395386.2	PHD finger protein 20-like 1	169	1	0	1	0	0	hsa-miR-3682-3p				-0.05	-0.09	N/A
FAM129A	ENST00000367511.3	family with sequence similarity 129, member A	213	1	0	0	1	0	hsa-miR-3682-3p				-0.05	-0.05	N/A
CCDC80	ENST00000206423.3	coiled-coil domain containing 80	570	3	1	0	2	2	hsa-miR-3682-3p				-0.05	-0.17	N/A
MED14	ENST00000324817.1	mediator complex subunit 14	1038	1	0	1	0	1	hsa-miR-3682-3p				-0.05	-0.13	N/A
CACNA1B	ENST00000277551.2	calcium channel, voltage-dependent, N type, alpha 1B subunit	5	1	0	1	0	0	hsa-miR-3682-3p				-0.05	-0.05	N/A
TMC8	ENST00000318430.5	transmembrane channel-like 8	13	1	0	0	1	1	hsa-miR-3682-3p				-0.05	-0.13	N/A
BAIAP2	ENST00000435091.3	BAI1-associated protein 2	53	1	0	1	0	1	hsa-miR-3682-3p				-0.05	-0.16	N/A
KIF1B	ENST00000377086.1	kinesin family member 1B	234	1	0	0	1	1	hsa-miR-3682-3p				-0.05	-0.05	N/A
WNT2B	ENST00000369686.5	wingless-type MMTV integration site family, member 2B	5	1	0	1	0	1	hsa-miR-3682-3p				-0.05	-0.05	N/A
SLC40A1	ENST00000261024.2	solute carrier family 40 (iron-regulated transporter), member 1	25	1	1	0	0	0	hsa-miR-3682-3p				-0.05	-0.27	N/A
ZNF34	ENST00000343459.4	zinc finger protein 34	73	1	0	0	1	0	hsa-miR-3682-3p				-0.05	-0.09	N/A
TMOD2	ENST00000249700.4	tropomodulin 2 (neuronal)	117	1	0	0	1	1	hsa-miR-3682-3p				-0.05	-0.06	N/A
KIF5C	ENST00000435030.1	kinesin family member 5C	19	1	0	1	0	0	hsa-miR-3682-3p				-0.05	-0.08	N/A
FAM126B	ENST00000418596.3	family with sequence similarity 126, member B	132	1	0	1	0	1	hsa-miR-3682-3p				-0.05	-0.08	N/A
FZD1	ENST00000287934.2	frizzled family receptor 1	391	1	0	0	1	1	hsa-miR-3682-3p				-0.05	-0.14	N/A
FREM2	ENST00000280481.7	FRAS1 related extracellular matrix protein 2	33	1	0	1	0	1	hsa-miR-3682-3p				-0.05	-0.07	N/A
HOXA13	ENST00000222753.4	homeobox A13	328	1	0	0	1	0	hsa-miR-3682-3p				-0.05	-0.05	N/A
ASB5	ENST00000296525.3	ankyrin repeat and SOCS box containing 5	5	1	0	0	1	0	hsa-miR-3682-3p				-0.05	-0.05	N/A
COL8A2	ENST00000303143.4	collagen, type VIII, alpha 2	15	1	0	1	0	0	hsa-miR-3682-3p				-0.05	-0.05	N/A
TMEM259	ENST00000333175.5	transmembrane protein 259	1339	1	0	0	1	0	hsa-miR-3682-3p				-0.05	-0.05	N/A
VPS13C	ENST00000249837.3	vacuolar protein sorting 13 homolog C (S. cerevisiae)	85	1	0	0	1	0	hsa-miR-3682-3p				-0.05	-0.05	N/A
BICD1	ENST00000548411.1	bicaudal D homolog 1 (Drosophila)	205	1	0	1	0	0	hsa-miR-3682-3p				-0.05	-0.05	N/A
ARL14EPL	ENST00000601302.2	ADP-ribosylation factor-like 14 effector protein-like	10	1	0	0	1	0	hsa-miR-3682-3p				-0.05	-0.1	N/A
ZSCAN22	ENST00000329665.4	zinc finger and SCAN domain containing 22	45	1	0	0	1	0	hsa-miR-3682-3p				-0.05	-0.1	N/A
TP53RK	ENST00000372102.3	TP53 regulating kinase	186	1	0	1	0	0	hsa-miR-3682-3p				-0.05	-0.19	N/A
PRSS21	ENST00000455114.1	protease, serine, 21 (testisin)	578	2	0	2	0	0	hsa-miR-3682-3p				-0.05	-0.24	N/A
PHF14	ENST00000403050.3	PHD finger protein 14	112	1	1	0	0	0	hsa-miR-3682-3p				-0.05	-0.25	N/A
LINC00346	ENST00000538077.1	long intergenic non-protein coding RNA 346	26	1	0	0	1	0	hsa-miR-3682-3p				-0.05	-0.08	N/A
FAM208B	ENST00000328090.5	family with sequence similarity 208, member B	42	1	0	1	0	0	hsa-miR-3682-3p				-0.05	-0.2	N/A
HIST1H2BJ	ENST00000541790.1	histone cluster 1, H2bj	383	1	1	0	0	0	hsa-miR-3682-3p				-0.05	-0.24	N/A
MOCOS	ENST00000261326.5	molybdenum cofactor sulfurase	627	1	0	1	0	1	hsa-miR-3682-3p				-0.05	-0.05	N/A
FKBP5	ENST00000536438.1	FK506 binding protein 5	32	3	1	1	1	1	hsa-miR-3682-3p				-0.05	-0.23	N/A
ZNF805	ENST00000535550.1	zinc finger protein 805	58	1	0	0	1	0	hsa-miR-3682-3p				-0.05	-0.15	N/A
PDE4DIP	ENST00000369345.4	phosphodiesterase 4D interacting protein	36	1	0	0	1	0	hsa-miR-3682-3p				-0.05	-0.14	N/A
UBR2	ENST00000372883.3	ubiquitin protein ligase E3 component n-recognin 2	728	1	0	1	0	1	hsa-miR-3682-3p				-0.05	-0.1	N/A
C8orf46	ENST00000522977.1	chromosome 8 open reading frame 46	6	3	0	2	1	0	hsa-miR-3682-3p				-0.05	-0.41	N/A
EIF5B	ENST00000289371.6	eukaryotic translation initiation factor 5B	188	3	2	0	1	0	hsa-miR-3682-3p				-0.05	-0.54	N/A
GPR155	ENST00000392552.2	G protein-coupled receptor 155	11	1	1	0	0	1	hsa-miR-3682-3p				-0.05	-0.21	N/A
CDC25A	ENST00000302506.3	cell division cycle 25A	5	1	0	0	1	0	hsa-miR-3682-3p				-0.05	-0.05	N/A
ECM2	ENST00000375540.1	extracellular matrix protein 2, female organ and adipocyte specific	19	1	0	1	0	0	hsa-miR-3682-3p				-0.05	-0.19	N/A
GDAP2	ENST00000369443.5	ganglioside induced differentiation associated protein 2	656	1	0	0	1	1	hsa-miR-3682-3p				-0.05	-0.16	N/A
TYW3	ENST00000457880.2	tRNA-yW synthesizing protein 3 homolog (S. cerevisiae)	140	1	0	0	1	0	hsa-miR-3682-3p				-0.05	-0.19	N/A
SEC24A	ENST00000398844.2	SEC24 family, member A (S. cerevisiae)	679	1	0	1	0	0	hsa-miR-3682-3p				-0.05	-0.08	N/A
PAQR3	ENST00000512733.1	progestin and adipoQ receptor family member III	217	3	0	1	2	1	hsa-miR-3682-3p				-0.05	-0.52	N/A
PRKAR2A	ENST00000265563.8	protein kinase, cAMP-dependent, regulatory, type II, alpha	583	1	0	0	1	1	hsa-miR-3682-3p				-0.05	-0.05	N/A
TENM3	ENST00000511685.1	teneurin transmembrane protein 3	30	1	0	0	1	0	hsa-miR-3682-3p				-0.05	-0.05	N/A
EEA1	ENST00000322349.8	early endosome antigen 1	78	1	0	1	0	0	hsa-miR-3682-3p				-0.05	-0.05	N/A
PAG1	ENST00000220597.4	phosphoprotein associated with glycosphingolipid microdomains 1	53	1	0	0	1	1	hsa-miR-3682-3p				-0.05	-0.05	N/A
MAP2K6	ENST00000590474.1	mitogen-activated protein kinase kinase 6	235	3	0	1	2	1	hsa-miR-3682-3p				-0.05	-0.33	N/A
MEF2C	ENST00000340208.5	myocyte enhancer factor 2C	70	1	0	0	1	1	hsa-miR-3682-3p				-0.05	-0.19	N/A
CUL2	ENST00000374746.1	cullin 2	27	1	0	1	0	0	hsa-miR-3682-3p				-0.05	-0.16	N/A
SLC25A53	ENST00000357421.4	solute carrier family 25, member 53	15	1	0	1	0	0	hsa-miR-3682-3p				-0.05	-0.14	N/A
CCNYL1	ENST00000295414.3	cyclin Y-like 1	111	1	0	1	0	0	hsa-miR-3682-3p				-0.05	-0.06	N/A
ADAMTS3	ENST00000286657.4	ADAM metallopeptidase with thrombospondin type 1 motif, 3	5	1	1	0	0	0	hsa-miR-3682-3p				-0.05	-0.05	N/A
NLE1	ENST00000586869.1	notchless homolog 1 (Drosophila)	526	1	0	0	1	0	hsa-miR-3682-3p				-0.05	-0.1	N/A
IPP	ENST00000396478.3	intracisternal A particle-promoted polypeptide	216	1	0	0	1	1	hsa-miR-3682-3p				-0.05	-0.05	N/A
CMTM6	ENST00000205636.3	CKLF-like MARVEL transmembrane domain containing 6	169	1	0	1	0	0	hsa-miR-3682-3p				-0.05	-0.08	N/A
UTRN	ENST00000367545.3	utrophin	87	1	0	1	0	0	hsa-miR-3682-3p				-0.05	-0.07	N/A
PANK3	ENST00000239231.6	pantothenate kinase 3	522	1	1	0	0	3	hsa-miR-3682-3p				-0.05	-0.14	N/A
MED21	ENST00000282892.3	mediator complex subunit 21	294	2	0	1	1	0	hsa-miR-3682-3p				-0.05	-0.25	N/A
RFTN2	ENST00000295049.4	raftlin family member 2	21	2	0	2	0	0	hsa-miR-3682-3p				-0.05	-0.2	N/A
NLRC3	ENST00000448023.2	NLR family, CARD domain containing 3	5	1	0	1	0	1	hsa-miR-3682-3p				-0.04	-0.04	N/A
CCDC113	ENST00000443128.2	coiled-coil domain containing 113	29	1	0	1	0	1	hsa-miR-3682-3p				-0.04	-0.04	N/A
RAB10	ENST00000264710.4	RAB10, member RAS oncogene family	998	1	0	1	0	1	hsa-miR-3682-3p				-0.04	-0.15	N/A
AMOT	ENST00000304758.1	angiomotin	515	1	0	0	1	1	hsa-miR-3682-3p				-0.04	-0.06	N/A
ZNF275	ENST00000370251.3	zinc finger protein 275	465	1	0	0	1	0	hsa-miR-3682-3p				-0.04	-0.05	N/A
RBM20	ENST00000369519.3	RNA binding motif protein 20	7	1	0	0	1	2	hsa-miR-3682-3p				-0.04	-0.05	N/A
ZFP41	ENST00000520584.1	ZFP41 zinc finger protein	7	1	0	0	1	0	hsa-miR-3682-3p				-0.04	-0.14	N/A
GNPDA2	ENST00000509756.1	glucosamine-6-phosphate deaminase 2	117	1	0	0	1	0	hsa-miR-3682-3p				-0.04	-0.05	N/A
DNAJC18	ENST00000302060.5	DnaJ (Hsp40) homolog, subfamily C, member 18	253	1	1	0	0	2	hsa-miR-3682-3p				-0.04	-0.19	N/A
OGFRL1	ENST00000370435.4	opioid growth factor receptor-like 1	607	1	0	1	0	0	hsa-miR-3682-3p				-0.04	-0.15	N/A
POTEG	ENST00000409832.3	POTE ankyrin domain family, member G	5	2	0	1	1	0	hsa-miR-3682-3p				-0.04	-0.04	N/A
POTEM	ENST00000551509.1	POTE ankyrin domain family, member M	5	2	0	1	1	0	hsa-miR-3682-3p				-0.04	-0.04	N/A
RP11-766F14.2	ENST00000511828.1	Protein LOC285556	5	1	0	1	0	0	hsa-miR-3682-3p				-0.04	-0.04	N/A
UEVLD	ENST00000541984.1	UEV and lactate/malate dehyrogenase domains	39	1	0	0	1	1	hsa-miR-3682-3p				-0.04	-0.09	N/A
SEMA5A	ENST00000382496.5	sema domain, seven thrombospondin repeats (type 1 and type 1-like), transmembrane domain (TM) and short cytoplasmic domain, (semaphorin) 5A	98	1	0	0	1	4	hsa-miR-3682-3p				-0.04	-0.05	N/A
PALM2	ENST00000448454.2	paralemmin 2	35	1	0	1	0	2	hsa-miR-3682-3p				-0.04	-0.05	N/A
VCPIP1	ENST00000310421.4	valosin containing protein (p97)/p47 complex interacting protein 1	228	1	0	1	0	0	hsa-miR-3682-3p				-0.04	-0.06	N/A
POTEE	ENST00000358087.5	POTE ankyrin domain family, member E	5	1	0	0	1	0	hsa-miR-3682-3p				-0.04	-0.04	N/A
GNL3L	ENST00000336470.4	guanine nucleotide binding protein-like 3 (nucleolar)-like	151	2	0	2	0	3	hsa-miR-3682-3p				-0.04	-0.15	N/A
KCND1	ENST00000376477.1	potassium voltage-gated channel, Shal-related subfamily, member 1	149	1	0	1	0	1	hsa-miR-3682-3p				-0.04	-0.18	N/A
JHDM1D	ENST00000397560.2	jumonji C domain containing histone demethylase 1 homolog D (S. cerevisiae)	470	1	0	0	1	1	hsa-miR-3682-3p				-0.04	-0.04	N/A
TMEM192	ENST00000306480.6	transmembrane protein 192	278	2	0	0	2	0	hsa-miR-3682-3p				-0.04	-0.21	N/A
FBLN7	ENST00000331203.2	fibulin 7	44	1	0	1	0	0	hsa-miR-3682-3p				-0.04	-0.11	N/A
POU2F1	ENST00000367866.2	POU class 2 homeobox 1	83	1	0	1	0	4	hsa-miR-3682-3p				-0.04	-0.04	N/A
SEC22A	ENST00000481965.2	SEC22 vesicle trafficking protein homolog A (S. cerevisiae)	294	2	0	1	1	0	hsa-miR-3682-3p				-0.04	-0.36	N/A
S1PR1	ENST00000305352.6	sphingosine-1-phosphate receptor 1	251	1	0	0	1	1	hsa-miR-3682-3p				-0.04	-0.14	N/A
DGKG	ENST00000265022.3	diacylglycerol kinase, gamma 90kDa	5	1	0	0	1	1	hsa-miR-3682-3p				-0.04	-0.04	N/A
INO80D	ENST00000403263.1	INO80 complex subunit D	5	2	0	0	2	2	hsa-miR-3682-3p				-0.04	-0.04	N/A
KLLN	ENST00000445946.3	killin, p53-regulated DNA replication inhibitor	5	1	0	0	1	0	hsa-miR-3682-3p				-0.04	-0.04	N/A
KCNB1	ENST00000371741.4	potassium voltage-gated channel, Shab-related subfamily, member 1	5	1	0	1	0	1	hsa-miR-3682-3p				-0.04	-0.04	N/A
ITGA2	ENST00000296585.5	integrin, alpha 2 (CD49B, alpha 2 subunit of VLA-2 receptor)	50	1	0	0	1	0	hsa-miR-3682-3p				-0.04	-0.04	N/A
CSRP1	ENST00000367306.1	cysteine and glycine-rich protein 1	15542	1	0	0	1	0	hsa-miR-3682-3p				-0.04	-0.04	N/A
ENTPD7	ENST00000370489.4	ectonucleoside triphosphate diphosphohydrolase 7	136	1	0	1	0	2	hsa-miR-3682-3p				-0.04	-0.16	N/A
LPL	ENST00000311322.8	lipoprotein lipase	7658	1	0	0	1	0	hsa-miR-3682-3p				-0.04	-0.04	N/A
SREK1IP1	ENST00000513458.4	SREK1-interacting protein 1	145	1	0	0	1	1	hsa-miR-3682-3p				-0.04	-0.18	N/A
DAB1	ENST00000371236.2	Dab, reelin signal transducer, homolog 1 (Drosophila)	490	1	0	1	0	1	hsa-miR-3682-3p				-0.04	-0.06	N/A
FBXL4	ENST00000369244.2	F-box and leucine-rich repeat protein 4	321	1	0	0	1	0	hsa-miR-3682-3p				-0.04	-0.08	N/A
ZNF585B	ENST00000532828.2	zinc finger protein 585B	46	1	0	0	1	0	hsa-miR-3682-3p				-0.04	-0.06	N/A
SLC20A2	ENST00000342228.3	solute carrier family 20 (phosphate transporter), member 2	1188	1	1	0	0	0	hsa-miR-3682-3p				-0.04	-0.36	N/A
RP11-10A14.4	ENST00000518496.1	Uncharacterized protein	9	1	0	0	1	0	hsa-miR-3682-3p				-0.04	-0.1	N/A
C4orf29	ENST00000388795.5	chromosome 4 open reading frame 29	67	1	0	1	0	0	hsa-miR-3682-3p				-0.04	-0.16	N/A
LCP1	ENST00000398576.2	lymphocyte cytosolic protein 1 (L-plastin)	7	1	0	0	1	0	hsa-miR-3682-3p				-0.04	-0.04	N/A
FRRS1L	ENST00000561981.2	ferric-chelate reductase 1-like	11	1	0	1	0	0	hsa-miR-3682-3p				-0.04	-0.04	N/A
EPG5	ENST00000282041.5	ectopic P-granules autophagy protein 5 homolog (C. elegans)	269	1	0	0	1	1	hsa-miR-3682-3p				-0.04	-0.06	N/A
NET1	ENST00000355029.4	neuroepithelial cell transforming 1	73	1	0	0	1	0	hsa-miR-3682-3p				-0.04	-0.07	N/A
C21orf59	ENST00000382549.4	chromosome 21 open reading frame 59	288	2	0	1	1	0	hsa-miR-3682-3p				-0.04	-0.16	N/A
RALGAPA2	ENST00000202677.7	Ral GTPase activating protein, alpha subunit 2 (catalytic)	24	2	0	1	1	0	hsa-miR-3682-3p				-0.04	-0.05	N/A
ZFP82	ENST00000392161.3	ZFP82 zinc finger protein	42	2	0	1	1	0	hsa-miR-3682-3p				-0.04	-0.14	N/A
ATL1	ENST00000358385.6	atlastin GTPase 1	55	1	0	1	0	0	hsa-miR-3682-3p				-0.04	-0.25	N/A
CBFA2T2	ENST00000375279.2	core-binding factor, runt domain, alpha subunit 2; translocated to, 2	107	1	1	0	0	1	hsa-miR-3682-3p				-0.04	-0.05	N/A
FANCF	ENST00000327470.3	Fanconi anemia, complementation group F	282	2	0	2	0	0	hsa-miR-3682-3p				-0.04	-0.56	N/A
EML4	ENST00000318522.5	echinoderm microtubule associated protein like 4	62	2	0	0	2	0	hsa-miR-3682-3p				-0.04	-0.11	N/A
XRCC2	ENST00000359321.1	X-ray repair complementing defective repair in Chinese hamster cells 2	140	2	0	1	1	2	hsa-miR-3682-3p				-0.04	-0.33	N/A
PRDM6	ENST00000407847.4	PR domain containing 6	69	2	0	0	2	0	hsa-miR-3682-3p				-0.04	-0.05	N/A
MMP16	ENST00000286614.6	matrix metallopeptidase 16 (membrane-inserted)	12	1	0	0	1	0	hsa-miR-3682-3p				-0.04	-0.08	N/A
RP11-169F17.1	ENST00000581862.1	Protein LOC400655	5	1*	0	0	0	1	hsa-miR-3682-3p				-0.04	-0.04	N/A
RTKN2	ENST00000373789.3	rhotekin 2	192	1	0	0	1	0	hsa-miR-3682-3p				-0.04	-0.04	N/A
SLC24A2	ENST00000341998.2	solute carrier family 24 (sodium/potassium/calcium exchanger), member 2	5	2	1	0	1	0	hsa-miR-3682-3p				-0.04	-0.04	N/A
ABCA12	ENST00000272895.7	ATP-binding cassette, sub-family A (ABC1), member 12	5	1	0	0	1	0	hsa-miR-3682-3p				-0.04	-0.04	N/A
CCDC144A	ENST00000443444.2	coiled-coil domain containing 144A	5	2	1	0	1	0	hsa-miR-3682-3p				-0.04	-0.04	N/A
DST	ENST00000312431.6	dystonin	439	5*	0	0	4	2	hsa-miR-3682-3p				-0.04	-0.04	N/A
ASXL3	ENST00000269197.5	additional sex combs like 3 (Drosophila)	65	2	0	2	0	2	hsa-miR-3682-3p				-0.04	-0.04	N/A
FUT2	ENST00000425340.2	fucosyltransferase 2 (secretor status included)	10	1	0	1	0	0	hsa-miR-3682-3p				-0.04	-0.04	N/A
HEYL	ENST00000372852.3	hairy/enhancer-of-split related with YRPW motif-like	37	2	1	1	0	2	hsa-miR-3682-3p				-0.04	-0.17	N/A
ATP2B4	ENST00000367218.3	ATPase, Ca++ transporting, plasma membrane 4	7311	2	0	2	0	1	hsa-miR-3682-3p				-0.04	-0.04	N/A
CEP97	ENST00000341893.3	centrosomal protein 97kDa	290	1	0	0	1	0	hsa-miR-3682-3p				-0.04	-0.05	N/A
SPRY1	ENST00000394339.2	sprouty homolog 1, antagonist of FGF signaling (Drosophila)	150	1	0	0	1	0	hsa-miR-3682-3p				-0.04	-0.09	N/A
C18orf25	ENST00000282059.6	chromosome 18 open reading frame 25	688	1	0	0	1	0	hsa-miR-3682-3p				-0.04	-0.04	N/A
PDAP1	ENST00000350498.3	PDGFA associated protein 1	208	1	0	1	0	1	hsa-miR-3682-3p				-0.04	-0.04	N/A
LNPEP	ENST00000231368.5	leucyl/cystinyl aminopeptidase	28	1	0	1	0	1	hsa-miR-3682-3p				-0.04	-0.24	N/A
TRIM71	ENST00000383763.5	tripartite motif containing 71, E3 ubiquitin protein ligase	67	2	0	0	2	0	hsa-miR-3682-3p				-0.04	-0.06	N/A
THAP2	ENST00000308086.2	THAP domain containing, apoptosis associated protein 2	109	1	0	0	1	0	hsa-miR-3682-3p				-0.04	-0.2	N/A
RBM47	ENST00000319592.4	RNA binding motif protein 47	264	1	1	0	0	0	hsa-miR-3682-3p				-0.04	-0.04	N/A
SV2C	ENST00000502798.2	synaptic vesicle glycoprotein 2C	30	1	0	1	0	1	hsa-miR-3682-3p				-0.04	-0.04	N/A
PTPRT	ENST00000373187.1	protein tyrosine phosphatase, receptor type, T	5	1	0	1	0	1	hsa-miR-3682-3p				-0.04	-0.04	N/A
WDR52	ENST00000393845.2	WD repeat domain 52	5	1	0	0	1	1	hsa-miR-3682-3p				-0.04	-0.04	N/A
SNRNP48	ENST00000342415.5	small nuclear ribonucleoprotein 48kDa (U11/U12)	423	1	0	0	1	0	hsa-miR-3682-3p				-0.04	-0.09	N/A
KCTD7	ENST00000275532.3	potassium channel tetramerization domain containing 7	693	1	0	0	1	0	hsa-miR-3682-3p				-0.04	-0.04	N/A
PAPPA	ENST00000328252.3	pregnancy-associated plasma protein A, pappalysin 1	350	1	0	0	1	0	hsa-miR-3682-3p				-0.04	-0.04	N/A
CISD1	ENST00000333926.5	CDGSH iron sulfur domain 1	367	2	1	0	1	0	hsa-miR-3682-3p				-0.04	-0.47	N/A
CARF	ENST00000402905.3	calcium responsive transcription factor	27	1	0	0	1	0	hsa-miR-3682-3p				-0.04	-0.13	N/A
ARIH2	ENST00000356401.4	ariadne RBR E3 ubiquitin protein ligase 2	938	1	0	0	1	0	hsa-miR-3682-3p				-0.04	-0.04	N/A
UHRF1BP1L	ENST00000279907.7	UHRF1 binding protein 1-like	369	1	0	0	1	1	hsa-miR-3682-3p				-0.04	-0.07	N/A
SVIP	ENST00000354193.4	small VCP/p97-interacting protein	521	2	0	1	1	0	hsa-miR-3682-3p				-0.04	-0.22	N/A
BBS4	ENST00000268057.4	Bardet-Biedl syndrome 4	121	1	1	0	0	0	hsa-miR-3682-3p				-0.04	-0.38	N/A
LPIN2	ENST00000261596.4	lipin 2	376	1	0	0	1	0	hsa-miR-3682-3p				-0.04	-0.04	N/A
MROH6	ENST00000398882.3	maestro heat-like repeat family member 6	24	1	0	0	1	0	hsa-miR-3682-3p				-0.04	-0.04	N/A
FAM46A	ENST00000369754.3	family with sequence similarity 46, member A	899	1	0	0	1	0	hsa-miR-3682-3p				-0.04	-0.04	N/A
NIPA1	ENST00000337435.4	non imprinted in Prader-Willi/Angelman syndrome 1	805	2	1	1	0	0	hsa-miR-3682-3p				-0.04	-0.22	N/A
FEM1C	ENST00000274457.3	fem-1 homolog c (C. elegans)	222	1	0	0	1	2	hsa-miR-3682-3p				-0.04	-0.22	N/A
HELZ	ENST00000358691.5	helicase with zinc finger	571	1	0	0	1	0	hsa-miR-3682-3p				-0.04	-0.05	N/A
NMNAT3	ENST00000511444.1	nicotinamide nucleotide adenylyltransferase 3	12	1	0	0	1	1	hsa-miR-3682-3p				-0.04	-0.1	N/A
EFCAB11	ENST00000316738.7	EF-hand calcium binding domain 11	25	1	0	0	1	1	hsa-miR-3682-3p				-0.04	-0.19	N/A
XPO1	ENST00000401558.2	exportin 1 (CRM1 homolog, yeast)	404	1	0	1	0	0	hsa-miR-3682-3p				-0.04	-0.05	N/A
PPP1R3G	ENST00000405617.2	protein phosphatase 1, regulatory subunit 3G	29	1	0	0	1	0	hsa-miR-3682-3p				-0.04	-0.07	N/A
HAVCR1	ENST00000523175.1	hepatitis A virus cellular receptor 1	77	1	0	0	1	0	hsa-miR-3682-3p				-0.04	-0.04	N/A
SIT1	ENST00000259608.3	signaling threshold regulating transmembrane adaptor 1	7	1	0	0	1	0	hsa-miR-3682-3p				-0.04	-0.12	N/A
TBC1D25	ENST00000376771.4	TBC1 domain family, member 25	24	1	0	0	1	0	hsa-miR-3682-3p				-0.04	-0.09	N/A
POP1	ENST00000401707.2	processing of precursor 1, ribonuclease P/MRP subunit (S. cerevisiae)	499	1	0	1	0	0	hsa-miR-3682-3p				-0.04	-0.04	N/A
PRDM15	ENST00000422911.1	PR domain containing 15	328	1	0	0	1	0	hsa-miR-3682-3p				-0.04	-0.04	N/A
GPM6B	ENST00000454189.2	glycoprotein M6B	135	1	0	0	1	0	hsa-miR-3682-3p				-0.04	-0.09	N/A
RABEP1	ENST00000262477.6	rabaptin, RAB GTPase binding effector protein 1	1163	1	0	0	1	1	hsa-miR-3682-3p				-0.04	-0.1	N/A
C11orf58	ENST00000228136.4	chromosome 11 open reading frame 58	1782	1	0	0	1	1	hsa-miR-3682-3p				-0.04	-0.18	N/A
KIAA1429	ENST00000437199.1	KIAA1429	1629	1	0	0	1	1	hsa-miR-3682-3p				-0.04	-0.09	N/A
BTRC	ENST00000370187.3	beta-transducin repeat containing E3 ubiquitin protein ligase	96	1	0	1	0	0	hsa-miR-3682-3p				-0.04	-0.13	N/A
RAB40A	ENST00000372633.1	RAB40A, member RAS oncogene family	7	1	0	0	1	0	hsa-miR-3682-3p				-0.04	-0.16	N/A
PEAK1	ENST00000312493.4	pseudopodium-enriched atypical kinase 1	209	1	0	0	1	0	hsa-miR-3682-3p				-0.04	-0.04	N/A
SFT2D2	ENST00000271375.4	SFT2 domain containing 2	97	1	0	1	0	3	hsa-miR-3682-3p				-0.04	-0.16	N/A
SLC4A8	ENST00000453097.2	solute carrier family 4, sodium bicarbonate cotransporter, member 8	17	3	1	0	2	1	hsa-miR-3682-3p				-0.04	-0.05	N/A
NUDCD3	ENST00000355451.7	NudC domain containing 3	659	1	0	0	1	1	hsa-miR-3682-3p				-0.04	-0.04	N/A
PRR14L	ENST00000434485.1	proline rich 14-like	39	1	0	0	1	0	hsa-miR-3682-3p				-0.04	-0.04	N/A
KCNN3	ENST00000271915.4	potassium intermediate/small conductance calcium-activated channel, subfamily N, member 3	5	2	0	0	2	1	hsa-miR-3682-3p				-0.04	-0.04	N/A
ABCB7	ENST00000253577.3	ATP-binding cassette, sub-family B (MDR/TAP), member 7	77	1	0	1	0	0	hsa-miR-3682-3p				-0.03	-0.15	N/A
SCAI	ENST00000336505.6	suppressor of cancer cell invasion	74	2	1	0	1	1	hsa-miR-3682-3p				-0.03	-0.24	N/A
PPP1R9A	ENST00000289495.5	protein phosphatase 1, regulatory subunit 9A	46	2	0	1	1	0	hsa-miR-3682-3p				-0.03	-0.05	N/A
GTDC1	ENST00000392869.2	glycosyltransferase-like domain containing 1	241	1	0	1	0	2	hsa-miR-3682-3p				-0.03	-0.11	N/A
SUSD5	ENST00000309558.3	sushi domain containing 5	23	1	0	0	1	1	hsa-miR-3682-3p				-0.03	-0.03	N/A
SULF1	ENST00000458141.2	sulfatase 1	11	1	0	1	0	1	hsa-miR-3682-3p				-0.03	-0.03	N/A
AP4E1	ENST00000261842.5	adaptor-related protein complex 4, epsilon 1 subunit	57	1	0	1	0	0	hsa-miR-3682-3p				-0.03	-0.03	N/A
TAF4	ENST00000252996.4	TAF4 RNA polymerase II, TATA box binding protein (TBP)-associated factor, 135kDa	61	1	0	0	1	0	hsa-miR-3682-3p				-0.03	-0.08	N/A
KRT222	ENST00000394052.3	keratin 222	9	1	0	1	0	0	hsa-miR-3682-3p				-0.03	-0.15	N/A
MRPS25	ENST00000253686.2	mitochondrial ribosomal protein S25	630	1	0	1	0	0	hsa-miR-3682-3p				-0.03	-0.1	N/A
CAMSAP2	ENST00000358823.2	calmodulin regulated spectrin-associated protein family, member 2	235	1	0	0	1	0	hsa-miR-3682-3p				-0.03	-0.05	N/A
GLCE	ENST00000559420.2	glucuronic acid epimerase	25	1	0	0	1	0	hsa-miR-3682-3p				-0.03	-0.05	N/A
NFYB	ENST00000240055.3	nuclear transcription factor Y, beta	375	1	0	1	0	0	hsa-miR-3682-3p				-0.03	-0.15	N/A
PAIP2B	ENST00000244221.8	poly(A) binding protein interacting protein 2B	42	1	0	0	1	0	hsa-miR-3682-3p				-0.03	-0.17	N/A
PTPRG	ENST00000474889.1	protein tyrosine phosphatase, receptor type, G	696	1	0	0	1	0	hsa-miR-3682-3p				-0.03	-0.04	N/A
ZNF780A	ENST00000450241.2	zinc finger protein 780A	44	2	2	0	0	1	hsa-miR-3682-3p				-0.03	-0.23	N/A
SCML2	ENST00000398048.3	sex comb on midleg-like 2 (Drosophila)	7	1	0	1	0	0	hsa-miR-3682-3p				-0.03	-0.15	N/A
CD109	ENST00000437994.2	CD109 molecule	1272	1	0	1	0	1	hsa-miR-3682-3p				-0.03	-0.04	N/A
LRRC3C	ENST00000377924.4	leucine rich repeat containing 3C	9	1	0	0	1	0	hsa-miR-3682-3p				-0.03	-0.08	N/A
CLMP	ENST00000448775.2	CXADR-like membrane protein	212	1	1	0	0	0	hsa-miR-3682-3p				-0.03	-0.03	N/A
FRMD6	ENST00000395718.2	FERM domain containing 6	508	1	0	0	1	0	hsa-miR-3682-3p				-0.03	-0.04	N/A
EIF5AL1	ENST00000520547.2	eukaryotic translation initiation factor 5A-like 1	10	1	0	0	1	0	hsa-miR-3682-3p				-0.03	-0.07	N/A
KSR2	ENST00000425217.1	kinase suppressor of ras 2	22	2	0	1	1	1	hsa-miR-3682-3p				-0.03	-0.03	N/A
MUC15	ENST00000455601.2	mucin 15, cell surface associated	7	1	0	1	0	0	hsa-miR-3682-3p				-0.03	-0.03	N/A
NUS1	ENST00000368494.3	nuclear undecaprenyl pyrophosphate synthase 1 homolog (S. cerevisiae)	302	1	0	0	1	0	hsa-miR-3682-3p				-0.03	-0.03	N/A
ORC4	ENST00000392857.5	origin recognition complex, subunit 4	1180	2	1	0	1	0	hsa-miR-3682-3p				-0.03	-0.33	N/A
ZMYM2	ENST00000382869.3	zinc finger, MYM-type 2	172	1	0	0	1	0	hsa-miR-3682-3p				-0.03	-0.05	N/A
CGREF1	ENST00000402394.1	cell growth regulator with EF-hand domain 1	56	1	0	0	1	0	hsa-miR-3682-3p				-0.03	-0.22	N/A
HDLBP	ENST00000391975.1	high density lipoprotein binding protein	1755	1	0	1	0	0	hsa-miR-3682-3p				-0.03	-0.15	N/A
ZNF701	ENST00000540331.1	zinc finger protein 701	15	1	0	1	0	0	hsa-miR-3682-3p				-0.03	-0.1	N/A
WDR7	ENST00000254442.3	WD repeat domain 7	365	2	0	0	2	3	hsa-miR-3682-3p				-0.03	-0.06	N/A
MYEF2	ENST00000324324.7	myelin expression factor 2	358	1	0	1	0	0	hsa-miR-3682-3p				-0.03	-0.13	N/A
MRPL19	ENST00000393909.2	mitochondrial ribosomal protein L19	816	1	0	1	0	0	hsa-miR-3682-3p				-0.03	-0.2	N/A
PRPF4B	ENST00000337659.6	pre-mRNA processing factor 4B	602	1	0	0	1	0	hsa-miR-3682-3p				-0.03	-0.04	N/A
DPY19L3	ENST00000586987.1	dpy-19-like 3 (C. elegans)	146	1	0	1	0	0	hsa-miR-3682-3p				-0.03	-0.05	N/A
SS18L2	ENST00000447630.1	synovial sarcoma translocation gene on chromosome 18-like 2	137	1	0	1	0	0	hsa-miR-3682-3p				-0.03	-0.33	N/A
OLFML2A	ENST00000288815.5	olfactomedin-like 2A	155	1	0	0	1	0	hsa-miR-3682-3p				-0.03	-0.03	N/A
MICA	ENST00000449934.2	MHC class I polypeptide-related sequence A	742	2	0	2	0	0	hsa-miR-3682-3p				-0.03	-0.22	N/A
ZBTB24	ENST00000230122.3	zinc finger and BTB domain containing 24	84	1	0	0	1	0	hsa-miR-3682-3p				-0.03	-0.09	N/A
ATXN1	ENST00000244769.4	ataxin 1	106	1	0	0	1	0	hsa-miR-3682-3p				-0.03	-0.04	N/A
MKRN2	ENST00000170447.7	makorin ring finger protein 2	104	1	0	0	1	0	hsa-miR-3682-3p				-0.03	-0.23	N/A
C2CD2L	ENST00000336702.3	C2CD2-like	13	1	0	0	1	0	hsa-miR-3682-3p				-0.03	-0.08	N/A
KRBOX4	ENST00000360017.5	KRAB box domain containing 4	162	1	1	0	0	3	hsa-miR-3682-3p				-0.03	-0.34	N/A
YTHDF3	ENST00000539294.1	YTH domain family, member 3	444	1	0	0	1	0	hsa-miR-3682-3p				-0.03	-0.06	N/A
SLC2A6	ENST00000371897.4	solute carrier family 2 (facilitated glucose transporter), member 6	172	1	0	1	0	0	hsa-miR-3682-3p				-0.03	-0.03	N/A
MMS22L	ENST00000275053.4	MMS22-like, DNA repair protein	102	1	0	1	0	1	hsa-miR-3682-3p				-0.03	-0.12	N/A
SLC16A10	ENST00000368850.3	solute carrier family 16 (aromatic amino acid transporter), member 10	233	1	0	0	1	2	hsa-miR-3682-3p				-0.03	-0.18	N/A
SLC15A2	ENST00000489711.1	solute carrier family 15 (oligopeptide transporter), member 2	21	1	0	0	1	0	hsa-miR-3682-3p				-0.03	-0.09	N/A
UCN2	ENST00000273610.3	urocortin 2	44	1	0	0	1	0	hsa-miR-3682-3p				-0.03	-0.14	N/A
BCAP29	ENST00000005259.4	B-cell receptor-associated protein 29	326	1	0	0	1	1	hsa-miR-3682-3p				-0.03	-0.06	N/A
SPCS3	ENST00000503362.1	signal peptidase complex subunit 3 homolog (S. cerevisiae)	1645	1	0	1	0	0	hsa-miR-3682-3p				-0.03	-0.11	N/A
CLUAP1	ENST00000576634.1	clusterin associated protein 1	99	1	0	1	0	1	hsa-miR-3682-3p				-0.03	-0.1	N/A
FRAS1	ENST00000264895.6	Fraser syndrome 1	709	1	1	0	0	0	hsa-miR-3682-3p				-0.03	-0.03	N/A
TET1	ENST00000373644.4	tet methylcytosine dioxygenase 1	5	1	1	0	0	0	hsa-miR-3682-3p				-0.03	-0.03	N/A
RP11-385D13.1	ENST00000455584.2	Uncharacterized protein	5	1	1	0	0	0	hsa-miR-3682-3p				-0.03	-0.03	N/A
RNF165	ENST00000269439.7	ring finger protein 165	18	1	1	0	0	0	hsa-miR-3682-3p				-0.03	-0.03	N/A
TRPM3	ENST00000377110.3	transient receptor potential cation channel, subfamily M, member 3	11	1	0	0	1	1	hsa-miR-3682-3p				-0.03	-0.06	N/A
CNTN2	ENST00000331830.4	contactin 2 (axonal)	5	1	1	0	0	0	hsa-miR-3682-3p				-0.03	-0.03	N/A
ADAMTS17	ENST00000268070.4	ADAM metallopeptidase with thrombospondin type 1 motif, 17	19	1	1	0	0	1	hsa-miR-3682-3p				-0.03	-0.03	N/A
TBX20	ENST00000408931.3	T-box 20	0	1	1	0	0	1	hsa-miR-3682-3p				-0.03	-0.03	N/A
SLCO5A1	ENST00000260126.4	solute carrier organic anion transporter family, member 5A1	9	1	0	0	1	0	hsa-miR-3682-3p				-0.03	-0.03	N/A
FAT3	ENST00000298047.6	FAT atypical cadherin 3	30	2	0	1	1	0	hsa-miR-3682-3p				-0.03	-0.03	N/A
PHF12	ENST00000577226.1	PHD finger protein 12	307	1	1	0	0	0	hsa-miR-3682-3p				-0.03	-0.03	N/A
FBXO40	ENST00000338040.4	F-box protein 40	5	1	1	0	0	0	hsa-miR-3682-3p				-0.03	-0.03	N/A
SHROOM4	ENST00000376020.2	shroom family member 4	5	1	1	0	0	1	hsa-miR-3682-3p				-0.03	-0.03	N/A
MID2	ENST00000262843.6	midline 2	194	1	1	0	0	1	hsa-miR-3682-3p				-0.03	-0.04	N/A
LIPT2	ENST00000310109.4	lipoyl(octanoyl) transferase 2 (putative)	198	1	0	0	1	0	hsa-miR-3682-3p				-0.03	-0.17	N/A
RAB3GAP2	ENST00000358951.2	RAB3 GTPase activating protein subunit 2 (non-catalytic)	461	2	0	0	2	0	hsa-miR-3682-3p				-0.03	-0.05	N/A
RRP15	ENST00000366932.3	ribosomal RNA processing 15 homolog (S. cerevisiae)	243	1	0	1	0	0	hsa-miR-3682-3p				-0.03	-0.14	N/A
OSBPL11	ENST00000296220.5	oxysterol binding protein-like 11	101	1	0	0	1	0	hsa-miR-3682-3p				-0.03	-0.08	N/A
IRS1	ENST00000305123.5	insulin receptor substrate 1	804	2	0	1	1	0	hsa-miR-3682-3p				-0.03	-0.12	N/A
RAPGEF3	ENST00000405493.2	Rap guanine nucleotide exchange factor (GEF) 3	19	1	1	0	0	0	hsa-miR-3682-3p				-0.03	-0.12	N/A
ATG4C	ENST00000317868.4	autophagy related 4C, cysteine peptidase	82	1	0	1	0	0	hsa-miR-3682-3p				-0.03	-0.17	N/A
ZNF772	ENST00000425074.3	zinc finger protein 772	22	1	0	0	1	0	hsa-miR-3682-3p				-0.03	-0.04	N/A
CLSTN2	ENST00000458420.3	calsyntenin 2	119	3	1	0	2	2	hsa-miR-3682-3p				-0.03	-0.05	N/A
TNFRSF11A	ENST00000586569.1	tumor necrosis factor receptor superfamily, member 11a, NFKB activator	93	1	0	0	1	2	hsa-miR-3682-3p				-0.03	-0.08	N/A
MRAS	ENST00000289104.4	muscle RAS oncogene homolog	181	1	0	1	0	0	hsa-miR-3682-3p				-0.03	-0.18	N/A
NEDD4L	ENST00000256832.7	neural precursor cell expressed, developmentally down-regulated 4-like, E3 ubiquitin protein ligase	617	2	1	0	1	0	hsa-miR-3682-3p				-0.03	-0.11	N/A
BEND3	ENST00000369042.1	BEN domain containing 3	13	1	0	0	1	0	hsa-miR-3682-3p				-0.03	-0.07	N/A
WWTR1	ENST00000465804.1	WW domain containing transcription regulator 1	828	1	0	0	1	0	hsa-miR-3682-3p				-0.03	-0.09	N/A
TNPO3	ENST00000393245.1	transportin 3	30	1	0	0	1	1	hsa-miR-3682-3p				-0.03	-0.05	N/A
FAM104A	ENST00000581110.1	family with sequence similarity 104, member A	2724	1	0	0	1	0	hsa-miR-3682-3p				-0.03	-0.12	N/A
ZNF570	ENST00000388801.3	zinc finger protein 570	12	3	0	0	3	0	hsa-miR-3682-3p				-0.03	-0.25	N/A
PRICKLE2	ENST00000295902.6	prickle homolog 2 (Drosophila)	20	1	0	0	1	0	hsa-miR-3682-3p				-0.03	-0.03	N/A
NARF	ENST00000309794.11	nuclear prelamin A recognition factor	610	1	0	0	1	0	hsa-miR-3682-3p				-0.03	-0.04	N/A
PLIN4	ENST00000301286.3	perilipin 4	5	1	0	0	1	0	hsa-miR-3682-3p				-0.03	-0.03	N/A
PTPRB	ENST00000334414.6	protein tyrosine phosphatase, receptor type, B	42	3	0	0	3	0	hsa-miR-3682-3p				-0.03	-0.12	N/A
RNMT	ENST00000383314.2	RNA (guanine-7-) methyltransferase	64	1	0	0	1	0	hsa-miR-3682-3p				-0.03	-0.04	N/A
KDM5A	ENST00000399788.2	lysine (K)-specific demethylase 5A	118	2	1	1	0	1	hsa-miR-3682-3p				-0.03	-0.05	N/A
LONRF3	ENST00000304778.7	LON peptidase N-terminal domain and ring finger 3	36	1	1	0	0	2	hsa-miR-3682-3p				-0.03	-0.07	N/A
NBPF14	ENST00000369219.1	neuroblastoma breakpoint family, member 14	10	1	0	1	0	1	hsa-miR-3682-3p				-0.03	-0.21	N/A
GPC4	ENST00000370828.3	glypican 4	542	3	1	1	1	0	hsa-miR-3682-3p				-0.03	-0.09	N/A
POLM	ENST00000335195.6	polymerase (DNA directed), mu	45	1	0	1	0	0	hsa-miR-3682-3p				-0.03	-0.2	N/A
TRPV3	ENST00000301365.4	transient receptor potential cation channel, subfamily V, member 3	13	1	0	1	0	0	hsa-miR-3682-3p				-0.03	-0.04	N/A
ZNF283	ENST00000324461.7	zinc finger protein 283	194	2	0	0	2	0	hsa-miR-3682-3p				-0.03	-0.16	N/A
DYNLL2	ENST00000579991.2	dynein, light chain, LC8-type 2	1162	1	1	0	0	0	hsa-miR-3682-3p				-0.03	-0.17	N/A
GEN1	ENST00000381254.2	GEN1 Holliday junction 5' flap endonuclease	161	1	0	1	0	1	hsa-miR-3682-3p				-0.03	-0.08	N/A
ZC3H12C	ENST00000278590.3	zinc finger CCCH-type containing 12C	150	1	0	0	1	0	hsa-miR-3682-3p				-0.03	-0.04	N/A
ITPRIPL2	ENST00000381440.3	inositol 1,4,5-trisphosphate receptor interacting protein-like 2	893	1	0	1	0	0	hsa-miR-3682-3p				-0.03	-0.03	N/A
LGALS8	ENST00000526589.1	lectin, galactoside-binding, soluble, 8	188	1	0	0	1	0	hsa-miR-3682-3p				-0.03	-0.08	N/A
TRIM24	ENST00000343526.4	tripartite motif containing 24	182	1	0	0	1	0	hsa-miR-3682-3p				-0.03	-0.14	N/A
TACR1	ENST00000305249.5	tachykinin receptor 1	5	1	0	1	0	0	hsa-miR-3682-3p				-0.03	-0.03	N/A
TECPR1	ENST00000447648.2	tectonin beta-propeller repeat containing 1	493	1	0	0	1	0	hsa-miR-3682-3p				-0.03	-0.03	N/A
GCNT4	ENST00000322348.4	glucosaminyl (N-acetyl) transferase 4, core 2	19	1	1	0	0	0	hsa-miR-3682-3p				-0.03	-0.12	N/A
BRAP	ENST00000419234.4	BRCA1 associated protein	102	1	0	1	0	0	hsa-miR-3682-3p				-0.03	-0.08	N/A
LHX4	ENST00000263726.2	LIM homeobox 4	13	1	1	0	0	0	hsa-miR-3682-3p				-0.03	-0.07	N/A
ZNF106	ENST00000263805.4	zinc finger protein 106	406	1	0	0	1	0	hsa-miR-3682-3p				-0.03	-0.03	N/A
EPC1	ENST00000319778.6	enhancer of polycomb homolog 1 (Drosophila)	102	1	1	0	0	0	hsa-miR-3682-3p				-0.03	-0.17	N/A
TMEM182	ENST00000412401.2	transmembrane protein 182	69	1	0	1	0	0	hsa-miR-3682-3p				-0.03	-0.1	N/A
EPHB4	ENST00000360620.3	EPH receptor B4	350	1	0	0	1	0	hsa-miR-3682-3p				-0.03	-0.03	N/A
GUCY1A2	ENST00000526355.2	guanylate cyclase 1, soluble, alpha 2	24	3	0	1	2	0	hsa-miR-3682-3p				-0.03	-0.13	N/A
GPR160	ENST00000355897.5	G protein-coupled receptor 160	22	1	0	0	1	0	hsa-miR-3682-3p				-0.03	-0.09	N/A
GSPT1	ENST00000434724.2	G1 to S phase transition 1	1119	1	0	0	1	0	hsa-miR-3682-3p				-0.03	-0.04	N/A
ZNF431	ENST00000311048.7	zinc finger protein 431	93	1	1	0	0	1	hsa-miR-3682-3p				-0.03	-0.06	N/A
OPN1SW	ENST00000249389.2	opsin 1 (cone pigments), short-wave-sensitive	6	1	0	0	1	0	hsa-miR-3682-3p				-0.03	-0.21	N/A
AGO2	ENST00000220592.5	argonaute RISC catalytic component 2	350	1	0	0	1	0	hsa-miR-3682-3p				-0.03	-0.51	N/A
HNRNPD	ENST00000313899.7	heterogeneous nuclear ribonucleoprotein D (AU-rich element RNA binding protein 1, 37kDa)	1763	1	1	0	0	0	hsa-miR-3682-3p				-0.03	-0.36	N/A
SH3PXD2A	ENST00000369774.4	SH3 and PX domains 2A	152	2	0	1	1	0	hsa-miR-3682-3p				-0.03	-0.03	N/A
WDR41	ENST00000296679.4	WD repeat domain 41	313	2	0	2	0	3	hsa-miR-3682-3p				-0.03	-0.23	N/A
ZNF566	ENST00000454319.1	zinc finger protein 566	310	2	0	0	2	0	hsa-miR-3682-3p				-0.03	-0.16	N/A
[truncated: 872 more rows]
